# Supplementary material for: Evolution Analyses of CAMTA Transcription Factor in Plants and Its Enhancing Effect on Cold-tolerance
Source: Front Plant Sci. 2021 Nov 1;12:758187. doi: 10.3389/fpls.2021.758187 (PMC8591267; doi:10.3389/fpls.2021.758187)
Supplement: Supplementary Table 1 — A total of 112 plant genomes for subsequent analysis. [file Table_1.XLSX]

## Sheet: Sheet1
Taxonomy	Species	Abbreviation	Source
Dicot	Aquilegia coerulea	A. coerulea	https://phytozome-next.jgi.doe.gov/
	Actinidia chinensis	A. chinensis	http://plants.ensembl.org/index.html
	Amaranthus hypochondriacus	A. hypochondriacus	https://phytozome-next.jgi.doe.gov/
	Anacardium occidentale	A. occidentale	https://phytozome-next.jgi.doe.gov/
	Arabidopsis thaliana	A. thaliana	https://phytozome-next.jgi.doe.gov/
	Beta vulgaris	B. vulgaris	http://plants.ensembl.org/index.html
	Brassica oleracea capitata	B. oleracea	https://phytozome-next.jgi.doe.gov/
	Brassica rapa FPsc	B. rapa	https://phytozome-next.jgi.doe.gov/
	Capsicum annuum	C. annuum	http://plants.ensembl.org/index.html
	Cicer arietinum	C. arietinum	https://phytozome-next.jgi.doe.gov/
	Citrus clementina	C. clementina	https://phytozome-next.jgi.doe.gov/
	Coffea canephora	C. canephora	http://plants.ensembl.org/index.html
	Corchorus capsularis	C. capsularis	http://plants.ensembl.org/index.html
	Carica papaya	C. papaya	https://phytozome-next.jgi.doe.gov/
	Chenopodium quinoa	C. quinoa	https://phytozome-next.jgi.doe.gov/
	Capsella rubella	C. rubella	https://phytozome-next.jgi.doe.gov/
	Cucumis sativus	C. sativus	https://phytozome-next.jgi.doe.gov/
	Citrus sinensis	C. sinensis	https://phytozome-next.jgi.doe.gov/
	Cynara cardunculus	C. cardunculus	http://plants.ensembl.org/index.html
	Daucus carota	D. carota	https://phytozome-next.jgi.doe.gov/
	Eucalyptus grandis	E. grandis	https://phytozome-next.jgi.doe.gov/
	Eutrema salsugineum	E. salsugineum	https://phytozome-next.jgi.doe.gov/
	Fragaria vesca	F. vesca	https://phytozome-next.jgi.doe.gov/
	Gossypium hirsutum	G. hirsutum	https://phytozome-next.jgi.doe.gov/
	Glycine max	G. max	https://phytozome-next.jgi.doe.gov/
	Gossypium raimondii	G. raimondii	https://phytozome-next.jgi.doe.gov/
	Helianthus annuus	H. annuus	https://phytozome-next.jgi.doe.gov/
	Lactuca sativa	L. sativa	https://phytozome-next.jgi.doe.gov/
	Lupinus angustifolius	L. angustifolius	http://plants.ensembl.org/index.html
	Linum usitatissimum	L. usitatissimum	https://phytozome-next.jgi.doe.gov/
	Malus domestica	M. domestica	https://phytozome-next.jgi.doe.gov/
	Manihot esculenta	M. esculenta	https://phytozome-next.jgi.doe.gov/
	Medicago truncatula	M. truncatula	https://phytozome-next.jgi.doe.gov/
	Nicotiana attenuata	N. attenuata	http://plants.ensembl.org/index.html
	Olea europaea	O. europaea	https://phytozome-next.jgi.doe.gov/
	Populus deltoides	P. deltoides	https://phytozome-next.jgi.doe.gov/
	Prunus persica	P. persica	https://phytozome-next.jgi.doe.gov/
	Populus trichocarpa	P. trichocarpa	https://phytozome-next.jgi.doe.gov/
	Phaseolus vulgaris	P. vulgaris	https://phytozome-next.jgi.doe.gov/
	Ricinus communis	R. communis	https://phytozome-next.jgi.doe.gov/
	Solanum lycopersicum	S. lycopersicum	https://phytozome-next.jgi.doe.gov/
	Salix purpurea	S. purpurea	https://phytozome-next.jgi.doe.gov/
	Solanum tuberosum	S. tuberosum	https://phytozome-next.jgi.doe.gov/
	Theobroma cacao	T. cacao	https://phytozome-next.jgi.doe.gov/
	Trifolium pratense	T. pratense	https://phytozome-next.jgi.doe.gov/
	Vigna angularis	V. angularis	http://plants.ensembl.org/index.html
	Vigna radiata	V. radiata	http://plants.ensembl.org/index.html
	Vigna unguiculata	V. unguiculata	https://phytozome-next.jgi.doe.gov/
	Vitis vinifera	V. vinifera	https://phytozome-next.jgi.doe.gov/
Monocot	Ananas comosus	A. comosus	https://phytozome-next.jgi.doe.gov/
	Aegilops tauschii	A. tauschii	http://plants.ensembl.org/index.html
	Asparagus officinalis	A. officinalis	https://phytozome-next.jgi.doe.gov/
	Brachypodium distachyon	B. distachyon	https://phytozome-next.jgi.doe.gov/
	Dioscorea rotundata	D. rotundata	http://plants.ensembl.org/index.html
	Eragrostis tef	E. tef	http://plants.ensembl.org/index.html
	Hordeum vulgare	H. vulgare	https://phytozome-next.jgi.doe.gov/
	Musa acuminata	M. acuminata	https://phytozome-next.jgi.doe.gov/
	Miscanthus sinensis	M. sinensis	https://phytozome-next.jgi.doe.gov/
	Oryza sativa	O. sativa	https://phytozome-next.jgi.doe.gov/
	Panicum hallii	P. hallii	https://phytozome-next.jgi.doe.gov/
	Panicum virgatum	P. virgatum	https://phytozome-next.jgi.doe.gov/
	Sorghum bicolor	S. bicolor	https://phytozome-next.jgi.doe.gov/
	Setaria italica	S. italica	https://phytozome-next.jgi.doe.gov/
	Spirodela polyrhiza	S. polyrhiza	https://phytozome-next.jgi.doe.gov/
	Triticum aestivum	T. aestivum	http://plants.ensembl.org/index.html
	Zostera marina	Z. marina	https://phytozome-next.jgi.doe.gov/
	Zea mays	Z. mays	http://plants.ensembl.org/index.html
	Setaria viridis	S. viridis	https://phytozome-next.jgi.doe.gov/
Basal angiosperm	Amborella trichopoda	A. trichopoda	https://phytozome-next.jgi.doe.gov/
	Nymphaea colorata	N. colorata	National Genomics Data Center
Gymnosperm	Pinus taeda	P. taeda	http://congenie.org/
	Picea abies	P. abies	http://congenie.org/
	Gnetum montanum	G. montanum	https://datadryad.org/stash/
Lycophyta	Selaginella moellendorffii	S. moellendorffii	https://phytozome-next.jgi.doe.gov/
Monilophyta	Azolla filiculoides	A. filiculoides	https://www.fernbase.org/
	Salvinia cucullata	S. cucullata	https://www.fernbase.org/
Bryophyta	Marchantia polymorpha	M. polymorpha	https://phytozome-next.jgi.doe.gov/
	Physcomitrella patens	P. patens	https://phytozome-next.jgi.doe.gov/
	Sphagnum fallax	S. fallax	https://phytozome-next.jgi.doe.gov/
Chlorophyta	Klebsormidium nitens NINES-2285	K. nitens NINES-2285	http://www.plantmorphogenesis.bio.titech.ac.jp/~algae_genome_project/klebsormidium/index.html
	Chara braunii	C. braunii	https://bioinformatics.psb.ugent.be/orcae/overview/Chbra
	Micromonas commoda	M. commoda	https://www.ncbi.nlm.nih.gov/
	Ostreococcus lucimarinus CCE9901	O. lucimarinus CCE9901	https://www.ncbi.nlm.nih.gov/
	Micromonas pusilla CCMP1545	M. pusilla CCMP1545	https://www.ncbi.nlm.nih.gov/
	Coccomyxa subellipsoidea C-169	C. subellipsoidea C-169	https://www.ncbi.nlm.nih.gov/
	chlamydomonas reinhardtii	c. reinhardtii	https://plants.ensembl.org/index.html
	Botryococcus braunii	B. braunii	https://phytozome-next.jgi.doe.gov/
	Chromochloris zofingiensis	C. zofingiensis	https://phytozome-next.jgi.doe.gov/
	Dunaliella salina	D. salina	https://phytozome-next.jgi.doe.gov/
	Volvox carteri	V. carteri	https://phytozome-next.jgi.doe.gov/
	Chlorella variabilis	C. variabilis	https://www.ncbi.nlm.nih.gov/
	Ostreococcus tauri	O. tauri	https://www.ncbi.nlm.nih.gov/
	Monoraphidium neglectum	M. neglectum	https://www.ncbi.nlm.nih.gov/
	Helicosporidium sp. ATCC 50920	H. sp. ATCC 50920	https://www.ncbi.nlm.nih.gov/
	Auxenochlorella protothecoides	A. protothecoides	https://www.ncbi.nlm.nih.gov/
	Gonium pectorale	G. pectorale	https://www.ncbi.nlm.nih.gov/
	Bathycoccus prasinos	B. prasinos	https://www.ncbi.nlm.nih.gov/
	Micractinium conductrix	M. conductrix	https://www.ncbi.nlm.nih.gov/
	Chlorella sorokiniana	C. sorokiniana	https://www.ncbi.nlm.nih.gov/
	Chlamydomonas eustigma	C. eustigma	https://www.ncbi.nlm.nih.gov/
	Tetrabaena socialis	T. socialis	https://www.ncbi.nlm.nih.gov/
	Raphidocelis subcapitata	R. subcapitata	https://www.ncbi.nlm.nih.gov/
	Chloropicon primus	C. primus	https://www.ncbi.nlm.nih.gov/
	Haematococcus lacustris	H. lacustris	https://www.ncbi.nlm.nih.gov/
	Scenedesmus sp. NREL 46B-D3	S. sp. NREL 46B-D3	https://www.ncbi.nlm.nih.gov/
Rhodophyta	Chondrus crispus	C. crispus	https://phytozome-next.jgi.doe.gov/
	Cyanidioschyzon merolae	C. merolae	https://phytozome-next.jgi.doe.gov/
	Galdieria sulphuraria	G. sulphuraria	https://phytozome-next.jgi.doe.gov/
	Porphyra umbilicalis	P. umbilicalis	https://www.ncbi.nlm.nih.gov/
	Gracilariopsis chorda	G. chorda	https://www.ncbi.nlm.nih.gov/
	Porphyridium purpureum	P. purpureum	https://www.ncbi.nlm.nih.gov/
	Cyanidiococcus yangmingshanensis	C. yangmingshanensis	https://www.ncbi.nlm.nih.gov/
