# Supplementary material for: Evolution Analyses of CAMTA Transcription Factor in Plants and Its Enhancing Effect on Cold-tolerance
Source: Front Plant Sci. 2021 Nov 1;12:758187. doi: 10.3389/fpls.2021.758187 (PMC8591267; doi:10.3389/fpls.2021.758187)
Supplement: Supplementary Table 2 — The transcription data for subsequent analysis. [file Table_2.XLSX]

## Sheet: Sheet1
The transcriptome data of different species
Species	BioProject	Run
B. vulgaris	PRJNA516574	SRR8510323
B. distachyon	PRJNA524106	SRR8618214
		SRR8618215
		SRR8618216
C. quinoa	PRJNA590581	SRR10493377
		SRR10493378
E. grandis	PRJNA588626	SRR10425158
		SRR10425159
		SRR10425160
		SRR10425164
		SRR10425167
		SRR10425168
G. raimondii	PRJNA79005	SRR389181
		SRR389182
		SRR389183
H. annuus	PRJNA448335	SRR6924827
		SRR6924828
		SRR6924829
		SRR6924830
		SRR6924831
		SRR6924832
M. domestica	PRJNA613874	SRR11430572
		SRR11430573
		SRR11430574
		SRR11430575
		SRR11430578
		SRR11430579
O. sativa	PRJNA506503	SRR8237119
		SRR8237120
P. trichocarpa	PRJNA628501	SRR11611367
		SRR11611368
		SRR11611369
		SRR11611370
		SRR11611371
		SRR11611372
		SRR11611373
		SRR11611374
		SRR11611375
S. lycopersicum	PRJNA657834	SRR12467588
		SRR12467589
		SRR12467590
		SRR12467591
		SRR12467592
		SRR12467593
V. vinifera	PRJNA528770	SRR8775073
		SRR8775075
		SRR8775076
Z. mays	PRJNA369690	SRR5225793
		SRR5225795
		SRR5225797
The transcriptome data of different tissues
Species	BioProject	Run	Tissues
O. sativa	PRJNA243368	SRR1213581	flower buds
		SRR1213582	flowers
		SRR1213583	leaves sampled before flowering
		SRR1213584	leaves sampled after flowering
		SRR1213585	roots sampled before flowering
		SRR1213586	roots sampled after flowering
		SRR1213587	milk grains
		SRR1213588	mature seeds
Z. mays	PRJEB35943	ERR3773807	root
		ERR3773808	root
		ERR3773809	shoot
		ERR3773810	shoot
		ERR3773811	leaf base
		ERR3773812	leaf base
		ERR3773813	leaf
		ERR3773814	leaf
		ERR3773815	leaf
		ERR3773816	leaf tip
		ERR3773817	leaf tip
		ERR3773818	tassel
		ERR3773819	tassel
		ERR3773820	ear
		ERR3773821	ear
		ERR3773822	anther
		ERR3773823	anther
		ERR3773824	endosperm
		ERR3773825	endosperm
		ERR3773826	embryo
		ERR3773827	embryo
The trancriptome data under cold stress
Species	BioProject	Run
O. sativa	PRJNA430015	SRR6655810
		SRR6655814
		SRR6655820
		SRR6655824
	PRJNA607661	SRR11119129
		SRR11119130
		SRR11119133
		SRR11119134
