# Supplementary material for: Evolution Analyses of CAMTA Transcription Factor in Plants and Its Enhancing Effect on Cold-tolerance
Source: Front Plant Sci. 2021 Nov 1;12:758187. doi: 10.3389/fpls.2021.758187 (PMC8591267; doi:10.3389/fpls.2021.758187)
Supplement: Supplementary Table 3 — A total of 465 identified CAMTA proteins. [file Table_3.XLSX]

## Sheet: Sheet1
Taxonomy	Class	Species	Prefix	Number
Angiosperm	Dicot	A. chinensis	PSR/PSS	10
		A. hypochondriacus	AHYPO	6
		A. occidentale	Anaoc	7
		A. coerulea	Aqcoe	5
		A. thaliana	AT	6
		B. vulgaris	KMT	4
		B. oleracea	Bol	5
		B. rapa	Brara	9
		C. rubella	Carubv	6
		C. annuum	PHT	5
		C. papaya	evm	1
		C. quinoa	AUR	7
		C. arietinum	Ca	5
		C. clementina	Ciclev	5
		C. sinensis	orange	5
		C. canephora	CDP/CDO	4
		C. capsularis	OMO	6
		C. sativus	Cucsa	3
		C. cardunculus	KVH/KVI	6
		D. carota	DCAR	2
		E. grandis	Eucgr	4
		E. salsugineum	Thhalv	6
		F. vesca	mrna	3
		G. max	Glyma	15
		G. hirsutum	Gohir	13
		G. raimondii	Gorai	8
		H. annuus	HanXRQ	6
		L. sativa	Lsat	7
		L. usitatissimum	Lus	8
		L. angustifolius	OIV/OIW	9
		M. domestica	MDP	9
		M. esculenta	Manes	6
		M. truncatula	Medtr	7
		N. attenuata	OIS/OIT	6
		O. europaea	Oeu	4
		P. vulgaris	Phvul	7
		P. deltoides	Podel	6
		P. trichocarpa	Potri	7
		P. persica	Prupe	5
		R. communis	Rco	4
		S. purpurea	Sapur	8
		S. lycopersicum	Solyc	6
		S. tuberosum	XP	7
		T. cacao	Thecc	5
		T. pratense	Tp	6
		V. angularis	KOM	5
		V. radiata	Vradi	6
		V. unguiculata	Vigun	8
		V. vinifera	GSVIVT	4
	Monocot	A. tauschii	AET	5
		A. comosus	Aco	5
		A. officinalis	evm.model.Asparagus	1
		B. distachyon	Bradi	7
		D. rotundata	Dr	7
		E. tef	Et	11
		H. vulgare	HORVU	4
		M. sinensis	Misin	12
		M. acuminata	GSMUA	6
		O. sativa	LOC_Os	6
		P. hallii	Pahal	7
		P. virgatum	Pavir	10
		S. italica	Seita	7
		S. viridis	Sevir	6
		S. bicolor	Sobic	7
		S. polyrhiza	Spipo	4
		T. aestivum	TraesCS	15
		Z. mays	GRMZM	6
		Z. marina	Zosma	5
	Basal angiosperm	A. trichopoda	evm_27	3
		N. colorata	GWHPAAYW	4
Gymnosperm	Gymnosperm	G. montanum	TnS	4
		P. abies	MA	0
		P. taeda	PITA	0
Lycophyta	Lycophyta	A. filiculoides	Smo	1
Monilophyta	Monilophyta	S. cucullata	Azfi	3
		S. moellendorffii	Sacu	3
Bryophyta	Bryophyta	M. polymorpha	Mapoly	1
		P. patens	Pp	3
		S. fallax	Sphfalx	4
Chlorophyta	Chlorophyta	A. protothecoides	RMZ	0
		B. prasinos	CCO	0
		B. braunii	Bobra	0
		C. braunii	g	1
		C. eustigma	GAX	0
		c. reinhardtii	PNW	0
		C. sorokiniana	PRW	0
		C. variabilis	EFN	0
		C. primus	QDZ	0
		C. zofingiensis	Cz	0
		C. subellipsoidea C-169	EIE	1
		D. salina	Dusal	0
		G. pectorale	KXZ	0
		H. lacustris	GFH	0
		H. sp. ATCC 50920	KDD	0
		K. nitens NINES-2285	kfl	1
		M. conductrix	PSC	0
		M. commoda	ACO	1
		M. pusilla CCMP1545	EEH	1
		M. neglectum	KIY	0
		O. lucimarinus CCE9901	ABO	1
		O. tauri	OUS	0
		R. subcapitata	GBF	0
		S. sp.	KAF	0
		T. socialis	PNG	0
		V. carteri	Vocar	0
Rhodophyta	Rhodophyta	C. crispus	CDF	0
		C. yangmingshanensis	KAF	0
		C. merolae	CM	0
		G. sulphuraria	EME	0
		G. chorda	PXF	0
		P. umbilicalis	ASN	0
		P. purpureum	KAA	0
