# Supplementary material for: Evolution Analyses of CAMTA Transcription Factor in Plants and Its Enhancing Effect on Cold-tolerance
Source: Front Plant Sci. 2021 Nov 1;12:758187. doi: 10.3389/fpls.2021.758187 (PMC8591267; doi:10.3389/fpls.2021.758187)
Supplement: Supplementary Table 4 — Intron number and intron phase of identified CAMTA genes. [file Table_4.XLSX]

## Sheet: Sheet1
ID	Intron phase	Number of Intron
Aco009564.1	110201000200	12
Aco015099.1	1102010200	10
Aco017173.1	110200100200	12
Aco019042.1	11020100200	11
AET2Gv20338100.1	110201100200	12
AET2Gv20509100.8	020011020110	12
AET2Gv20642800.5	020100200	9
AET3Gv20963100.2	0201020110	10
AET4Gv20735900.4	020011020110	12
AHYPO_000301-RA	1102010200	10
AHYPO_000797-RA	110020001102	12
AHYPO_002392-RA	020011020110	12
AHYPO_004790-RA	0201010110	10
AHYPO_017426-RA	020011020110	12
AHYPO_018297-RA	110201100200	12
Aqcoe2G256400.1.p	11020100200	11
Aqcoe2G277000.1.p	020011020110	12
Aqcoe5G353100.1.p	11020100200	11
Aqcoe6G084800.1.p	020011020110	12
AT2G22300.1	1102011010200	13
AT3G16940.1	110201000	9
AT4G16150.1	110201100222	12
AT5G09410.2	110201100200	12
AT5G64220.1	110201100200	12
AUR62002002-RA	02001020110	11
AUR62003800-RA	11020100200	11
AUR62005638-RA	020101020110	12
AUR62010136-RA	110201100200	12
AUR62013128-RA	10201100200	11
AUR62016135-RA	020011020110	12
AUR62041410-RA	020011020110	12
Azfi_s0008.g011346	1102000200	10
Azfi_s0117.g046489	0200020110	10
Azfi_s0305.g063898	11020010200	11
Bradi1g21372.1.p	020011020110	12
Bradi1g27170.1.p	020011020110	12
Bradi1g60817.1.p	020011020110	12
Bradi1g71810.2.p	110201100200	12
Bradi2g59137.1.p	0201020110	10
Bradi3g23800.1.p	110201100200	12
Bradi5g08167.1.p	11020100200	11
Brara.B01713.1.p	020101020110	12
Brara.D01317.1.p	11020110100	11
Brara.E02477.1.p	02011020110	11
Brara.G02581.1.p	110201010200	12
Brara.G02700.1.p	020101020110	12
Brara.H00843.1.p	110201100200	12
Brara.I00771.1.p	11020100200	11
Brara.I04591.1.p	011020110	9
Brara.J02385.1.p	020011020110	12
Carubv10000120m	110201100200	12
Carubv10004090m	020011020110	12
Carubv10012963m	11020110200	11
Carubv10025787m	110201100200	12
CDO97448	0200111020110	13
CDO98786	020011020110	12
CDP13355	020101020110	12
Ciclev10004234m	11020100200	11
Ciclev10004273m	020011020110	12
Ciclev10024764m	110201100200	12
Ciclev10024771m	110201100200	12
Ciclev10030636m	110201010200	12
Cucsa.217940.1	110201100200	12
Cucsa.325250.1	020011020110	12
Et_s11261-0.12-1.mrna1	02000011020110	14
Et_s1667-1.15-1.mrna1	11020100200	11
Et_s2018-1.47-1.mrna1	110201100200	12
Et_s2112-1.35-1.mrna1	20100220001	11
Et_s2169-1.25-1.mrna1	1102010012120	13
Et_s2422-0.13-1.mrna1	11020100100202002	17
Et_s404-3.38-1.mrna1	1102200200	10
Et_s6130-0.29-1.mrna1	11020102000	11
Et_s638-1.31-1.mrna1	02001102010	11
Eucgr.H04623.1.p	110201010200	12
Eucgr.H04783.1.p	110201100200	12
Eucgr.I02632.1.p	11020100200	11
Eucgr.I02662.1.p	020011020110	12
Glyma.05G117000.1.p	020011020110	12
Glyma.05G148300.1.p	020101020110	12
Glyma.05G178200.1.p	020011020110	12
Glyma.07G242000.1.p	020011020110	12
Glyma.08G072100.1.p	020011020110	12
Glyma.08G105200.1.p	020101020110	12
Glyma.08G135200.1.p	020011020110	12
Glyma.08G178900.1.p	020011020110	12
Glyma.09G038300.1.p	020011020110	12
Glyma.11G251900.1.p	020101102010	12
Glyma.15G053600.1.p	110201100200	12
Glyma.15G143400.1.p	020011020110	12
Glyma.17G031900.1.p	110201100200	12
Glyma.17G038800.1.p	02001020110	11
Glyma.18G005100.1.p	110201010200	12
Gohir.A02G053500.1.p	110201100200	12
Gohir.A03G174200.1.p	110201100200	12
Gohir.A05G310400.1.p	11021010200	11
Gohir.A09G065200.1.p	110201100200	12
Gohir.A10G170700.1.p	110201100200	12
Gohir.A12G076300.1.p	110201100200	12
Gohir.A13G067400.1.p	110201100200	12
Gohir.D02G197400.1.p	110201100200	12
Gohir.D05G311200.1.p	11021010200	11
Gohir.D09G064200.1.p	110201100200	12
Gohir.D10G177800.1.p	110201100200	12
Gohir.D12G083300.1.p	110201100200	12
Gohir.D13G054300.1.p	020011020110	12
Gorai.005G065700.1	110201100200	12
Gorai.005G220600.1	110201100200	12
Gorai.006G079000.1	110201100200	12
Gorai.008G089900.1	020011020110	12
Gorai.009G332200.1	110210102	9
Gorai.011G198600.1	110201100200	12
Gorai.013G061100.1	020011020110	12
GRMZM2G032336_P01	020011020110	12
GRMZM2G171600_P01	0201020110	10
GRMZM2G341747_P01	020011020110	12
GRMZM2G431243_P01	102011000200	12
GRMZM2G447551_P01	020011020110	12
GSMUA_Achr3P08460_001	1102011010200	13
GSMUA_Achr6P10390_001	0200011020110	13
GSMUA_Achr8P10490_001	102000100	9
GSVIVT01017670001	01002010220	11
GSVIVT01035027001	010022010220	12
HanXRQChr01g0029901	110201100200	12
HanXRQChr05g0148191	110201100200	12
HanXRQChr08g0209651	110201010200	12
HanXRQChr12g0361301	020101020110	12
HanXRQChr12g0385471	020101020110	12
HanXRQChr15g0469881	020011020110	12
HORVU2Hr1G029780.1	020011020110	12
HORVU2Hr1G051690.1	020011020110	12
HORVU3Hr1G094860.1	1102010200	10
HORVU4Hr1G078620.1	020011020110	12
KMT01495	110201100200	12
KMT07437	110201010200	12
KMT08782	02001020110	11
KMT16218	110201100200	12
KVH88096	020011020110	12
KVH95718	120101020110	12
KVH97835	110201010200	12
KVI05739	10201010200	11
LOC_Os03g09100.1	020011020110	12
LOC_Os04g31900.1	11020100200	11
LOC_Os07g30774.1	020011020110	12
LOC_Os10g22950.1	110201100200	12
Lsat_1_v5_gn_3_30720.4	0201020110	10
Lsat_1_v5_gn_5_48440.1	110201100200	12
Lsat_1_v5_gn_6_114260.1	110201100200	12
Lsat_1_v5_gn_8_147761.2	1102010200	10
Manes.03G210600.1.p	02001020110	11
Manes.06G012800.1.p	110201100200	12
Manes.12G009600.1.p	110201010200	12
Manes.12G134300.1.p	020011020110	12
Manes.13G010200.1.p	110201010200	12
Mapoly0074s0081.1.p	110201000200	12
Medtr2g008840.1	11020100200	11
Medtr3g085050.1	110201010200	12
Medtr4g121840.1	110201100200	12
Medtr8g090205.1	02001102010	11
Misin01G248200.1.p	110201100200	12
Misin01G325900.1.p	020011020110	12
Misin01G453800.1.p	020011020110	12
Misin02G233000.1.p	110201100200	12
Misin02G319800.1.p	110201100200	12
Misin02G448500.1.p	110201100200	12
Misin03G262800.1.p	020011020110	12
Misin03G337900.1.p	020011020110	12
Misin04G286900.1.p	020011020110	12
Misin04G362100.1.p	020011020110	12
Misin05G409700.1.p	0201020110	10
Misin06G377000.1.p	0201020110	10
OIS98663	11020100200	11
OIT26393	110201010200	12
OIT26902	020011020110	12
OIT30112	020101020110	12
OIT33896	020011020110	12
OIT38290	1102011100200	13
orange1.1g001365m	020011020110	12
orange1.1g001410m	001102011002	12
orange1.1g001759m	02001020110	11
orange1.1g002476m	110201100200	12
Pahal.B00704.1	020011020110	12
Pahal.B03967.1	020011020110	12
Pahal.B04640.1	020011020110	12
Pahal.E00617.1	0201020110	10
Pahal.G00886.1	11020100200	11
Pahal.I00784.1	110201100200	12
Pahal.I04672.1	110201100200	12
Pavir.Ba00386.1.p	110201100200	12
Pavir.Ba00948.1.p	110201100200	12
Pavir.Ea03904.1.p	0201020110	10
Pavir.Ga01952.1.p	02001020110	11
Pavir.Gb01963.1.p	02001020110	11
Pavir.Ia02749.1.p	110201100200	12
Pavir.Ia03131.1.p	020011020110	12
Pavir.J03014.1.p	1102010201	10
Phvul.001G263000.1.p	020101020110	12
Phvul.002G209300.1.p	110201100200	12
Phvul.002G256500.1.p	110201100200	12
Phvul.003G111900.1.p	110201100200	12
Phvul.003G119800.1.p	02001020110	11
Phvul.009G254500.1.p	110201100200	12
Phvul.L002946.1.p	020101020110	12
Podel.03G183100.1.p	110201010200	12
Podel.05G082400.1.p	020011020110	12
Podel.07G100800.1.p	110201100200	12
Podel.08G128000.1.p	020011020110	12
Podel.10G143300.1.p	110201100200	12
Potri.001G057800.1	020101020110	12
Potri.003G170600.1	110201010200	12
Potri.005G075100.1	020011020110	12
Potri.007G093400.1	110201100200	12
Potri.010G141700.1	11020110020	11
Potri.010G153100.1	02001020110	11
Pp3c3_35530V3.1.p	Non	0
Pp3c4_5270V3.1.p	Non	0
Pp3c8_2690V3.1.p	Non	0
Prupe.1G108700.1.p	110201100200	12
Prupe.1G122800.1.p	020011020110	12
Prupe.1G224000.1.p	11020010200	11
Prupe.6G187700.1.p	110201100200	12
Prupe.8G060300.1.p	020011020110	12
PSR84761	02001020110	11
PSR85088	0200110220110	13
PSR92522	020011020110	12
PSR97854	11020100200	11
PSR97909	020011020110	12
PSS13688	02001020110	11
PSS26577	020011020110	12
PSS26970	02001020110	11
PSS28596	02001020110	11
PSS30148	020011020110	12
Sacu_v1.1_s0031.g010659	02001020110	11
Sacu_v1.1_s0047.g013495	11020100200	11
SapurV1A.0039s0030.1.p	110201100200	12
SapurV1A.0050s0650.1.p	110201100200	12
SapurV1A.0056s0050.1.p	110201010200	12
SapurV1A.0060s0130.1.p	020011020110	12
SapurV1A.0072s0470.1.p	02001020110	11
SapurV1A.0403s0170.1.p	010011020110	12
SapurV1A.1460s0040.1.p	020101020110	12
Seita.2G318600.1.p	020011020110	12
Seita.2G395300.1.p	020011020110	12
Seita.5G433100.1.p	1102010201	10
Seita.7G074500.1.p	11020100200	11
Seita.9G268200.1.p	020011020110	12
Seita.9G380100.1.p	020011020110	12
Seita.9G510100.1.p	110201100200	12
Sevir.2G329700.1.p	020011020110	12
Sevir.2G406700.1.p	020011020110	12
Sevir.5G439200.1.p	1102010201	10
Sevir.9G269400.1.p	020011020110	12
Sevir.9G385200.1.p	020011020110	12
Sevir.9G514300.1.p	110201100200	12
Sobic.001G261501.1.p	110201100200	12
Sobic.001G351700.1.p	020011020110	12
Sobic.002G306000.2.p	020011020110	12
Sobic.002G380200.1.p	020011020110	12
Sobic.003G407200.1.p	1102010200	10
Solyc01g105230.2.1	1102011100200	13
Solyc04g056270.2.1	0210011020110	13
Solyc05g015650.2.1	0020101020110	13
Sphfalx0000s0278.1.p	Non	0
Sphfalx0046s0038.1.p	Non	0
Sphfalx0124s0017.1.p	Non	0
Sphfalx0169s0003.1.p	Non	0
Thecc1EG001108t1	020011020110	12
Thecc1EG007482t1	020011020110	12
Thecc1EG008731t1	10201010200	11
Thecc1EG021327t1	110201100200	12
Thecc1EG021468t1	02001020110	11
Thhalv10000026m	1102011010200	13
Thhalv10003564m	020011020110	12
Thhalv10012552m	110201100200	12
Thhalv10020047m	02011020110	11
Thhalv10024342m	020011020110	12
TnS000413755t06	02001020110	11
TnS000484413t01	11020100200	11
TnS000723423t06	0020101020110	13
Tp57577_TGAC_v2_mRNA10803	0200110200	10
Tp57577_TGAC_v2_mRNA17430	020011020110	12
Tp57577_TGAC_v2_mRNA17655	110201010200	12
Tp57577_TGAC_v2_mRNA18412	110201010200	12
Tp57577_TGAC_v2_mRNA5963	11020110102000	14
Tp57577_TGAC_v2_mRNA6428	020011020110	12
TraesCS2A02G163000.1	110201100200	12
TraesCS2A02G229400.1	0020011020110	13
TraesCS2A02G283800.1	11020100200	11
TraesCS2B02G188800.1	110201100200	12
TraesCS2D02G169900.1	110201100200	12
TraesCS2D02G237300.1	020011020110	12
TraesCS2D02G282800.1	11020100200	11
TraesCS3A02G433300.2	0201020110	10
TraesCS3B02G469100.2	02010020110	11
TraesCS3D02G426700.3	0201021110	10
TraesCS4A02G407100.2	020011020110	12
TraesCS4B02G306300.2	020011020110	12
TraesCS4D02G304500.1	020011020110	12
TraesCS5B02G521100.2	0200202010	10
Vigun01g248500.1.p	020101020110	12
Vigun03g076700.1.p	10201100200	11
Vigun03g131300.1.p	020011020110	12
Vigun03g166400.1.p	110201010200	12
Vigun03g409000.1.p	1102000200	10
Vigun03g416300.1.p	020011020110	12
Vigun06g223400.1.p	020011020110	12
Vigun09g007800.1.p	0201011020110	13
Vradi02g11710.1	1020120102000	13
Vradi05g00550.1	02010110201100	14
Vradi07g24790.1	020101102010	12
Zosma23g01510.1	020011020110	12
Zosma2g01320.1	0020110002	10
Zosma44g00700.1	110201100200	12
Zosma75g00700.1	110201100200	12
Zosma7g01510.1	0200102010	10
ABO98487.1	Non	0
Aco012845.1	020011020110	12
ACO64707.1	1	1
Aqcoe3G198200.1.p	11020100200	11
Bol012596	020101020110	12
Bol028253	110201100200	12
Bol036896	02011020110	11
Bol043749	020011020110	12
Bol044752	011020110	9
Ca_00129	1020100200	10
Ca_05255	110201100200	12
Ca_08511	110201010200	12
Ca_09562	0201100200	10
Ca_11361	10201010200	11
Carubv10022369m	020101020110	12
Carubv10024738m	1102011010200	13
CDP01462	0200110200	10
Cucsa.349690.1	1102010200	10
DCAR_006999	11020100200	11
DCAR_026454	02001021020110	14
Dr01973.1.cds	11020110020	11
Dr04389.1.cds	0000000211000210000000200110200110	34
Dr07519.1.cds	1202021110201100200	19
Dr08194.1.cds	021010201121001201022110200	27
Dr09857.1.cds	2102010020020	13
Dr12379.1.cds	02001102011220020	17
Dr16665.1.cds	020011020110	12
EEH60932.1	010	3
EIE25578.1	001000000000001020001122200	27
Et_s555-1.58-1.mrna1	0020011020110	13
evm_27.model.AmTr_v1.0_scaffold00038.113	0200110201120	13
evm_27.model.AmTr_v1.0_scaffold00045.34	1102010020	10
evm_27.model.AmTr_v1.0_scaffold00057.23	0200110201100	13
evm.model.AsparagusV1_09.1386	1020102000102010200	19
Gorai.011G204700.1	2001020110	10
GRMZM2G152661_P01	102020100200	12
GSMUA_Achr8P09270_001	102220000200	12
GSMUA_Achr9P01330_001	02001020110	11
GSMUA_AchrUn_randomP00940_001	002012020	9
GSVIVT01004860001	010202201020	12
kfl00375_0090_v1.1	11020000	8
KOM25442	11020120200	11
KOM30718	10201100200	11
KOM31342	102011000200	12
KOM33383	11020100200	11
KOM33448	020011020110	12
KVH88165	111000201020	12
KVH99777	200102010	9
LOC_Os07g43030.1	020012020110	12
Lsat_1_v5_gn_1_40580.1	1020200	7
Lsat_1_v5_gn_1_43941.1	11020110200	11
Lsat_1_v5_gn_4_660.3	11020010200	11
Lus10003119	020102010	9
Lus10003405	020011120110	12
Lus10011352	10102010200	11
Lus10016873	1100100200	10
Lus10024044	020010110	9
Lus10036455	1100010020	10
Lus10037738	110201100200	12
Lus10041704	11020100200	11
Manes.03G202200.1.p	120201100200	12
MDP0000148340	110201100200	12
MDP0000164873	200011020110	12
MDP0000167705	0111002000110	13
MDP0000219043	001100201020	12
MDP0000233860	110201100200	12
MDP0000255517	110200100000	12
MDP0000265800	020010200110111101201	21
MDP0000290409	0011002011002	13
MDP0000320656	1102010002000	13
Medtr2g034650.1	020011020110	12
Medtr4g094215.1	020011020110	12
Medtr8g080800.1	020101020110	12
mrna05159.1-v1.0-hybrid	020011020000	12
mrna16296.1-v1.0-hybrid	020011020001100	15
mrna29100.1-v1.0-hybrid	0221220212002	13
OIV91576	0200110200	10
OIV95922	10201101200012100110002200200022	32
OIV96201	110201100200	12
OIV98470	020101020110	12
OIW13630	020011020120	12
OIW17681	1020110020	10
OIW18028	02010102010	11
OIW18403	021001102110	12
OIW20489	11020100200	11
OMO53573	110201100200	12
OMO56130	020011020110	12
OMO56135	2210201100200	13
OMO60505	110201010200	12
OMO76808	11020100200	11
OMO83481	02001020110	11
orange1.1g044976m	102020200	9
evm.model.supercontig_929.1	2000020022002	13
Oeu016483.1	110201100200	12
Oeu019230.1	02011100200	11
Oeu002409.2	110201100200	12
Oeu049145.2	20111110002010110	17
Pavir.Ib00572.1.p	20011020010	11
Pavir.Ib01843.1.p	2201100200	10
PHT64155	0200111020110	13
PHT66961	020110011200	12
PHT68428	02010102010	11
PHT79072	0200102010	10
PHT94221	020011020110	12
Podel.01G063500.1.p	0210101020110	13
Potri.008G107900.1	020011220110	12
Sacu_v1.1_s0089.g018623	02000201110	11
SapurV1A.1172s0010.1.p	02010102010	11
Smo_441667	000000000000	12
Sobic.001G474600.1.p	10201100200	11
Sobic.006G051800.1.p	11020100200	11
Solyc01g057270.2.1	11020100200	11
Solyc12g035520.1.1	020101020110	12
Solyc12g099340.1.1	020011020110	12
Spipo15G0012100	020020110	9
Spipo29G0027800	11020100200	11
Spipo2G0042800	10200200	8
Spipo6G0049800	11020100200010	14
Thhalv10018053m	110201010200	12
TnS000199425t09	11020100200	11
TraesCS2B02G300800.2	11020100200	11
Vradi07g18820.1	02001102010	11
Vradi07g24220.1	1020100200	10
Vradi09g03130.1	02001101210	11
XP_006341902.1	020101020110	12
XP_006349831.1	110201100200	12
XP_006351779.1	0200111020110	13
XP_006352172.1	110201010200	12
XP_006355338.1	110201100200	12
XP_006355392.1	020011020110	12
XP_015165588.1	020100200	9
Anaoc.0001s1139.1.p	1020110020	10
Anaoc.0011s0046.1.p	110201100200	12
Anaoc.0018s0028.1.p	1020110020	10
Anaoc.0003s0222.1.p	110201010200	12
Anaoc.0004s0287.1.p	1020110020	10
Anaoc.0008s0049.1.p	11020100200	11
Anaoc.0008s0147.1.p	102011002	9
AT1G67310.1	110201010200	12
g51328.t1	02001020110	11
GSVIVT01010510001	220102020100	12
GWHPAAYW004900	1102011012000	13
GWHPAAYW004331	1101002000	10
GWHPAAYW020451	110201100200	12
GWHPAAYW024171	11020100200	11
LOC_Os01g69910.1	1102010200	10
Rco29889.m003269	220102200100	12
Rco29889.m003372	222010200100	12
Rco29929.m004634	22010220100	11
Rco30063.m001397	22212220100	11
Et_s937-0.44-1.mrna1	1102011002	10
