# Supplementary material for: Evolution Analyses of CAMTA Transcription Factor in Plants and Its Enhancing Effect on Cold-tolerance
Source: Front Plant Sci. 2021 Nov 1;12:758187. doi: 10.3389/fpls.2021.758187 (PMC8591267; doi:10.3389/fpls.2021.758187)
Supplement: Supplementary Table 5 — The selected representative species. [file Table_5.XLSX]

## Sheet: Sheet1
ID	Species	Taxonomy	Genus
ABO98487.1	O. lucimarinus CCE9901	Chlorophyta	Ostreococcus
ACO64707.1	M. commoda	Chlorophyta	Micromonas
AT1G67310.1	A. thaliana	Dicot	Arabidopsis
AT2G22300.1	A. thaliana	Dicot	Arabidopsis
AT3G16940.1	A. thaliana	Dicot	Arabidopsis
AT4G16150.1	A. thaliana	Dicot	Arabidopsis
AT5G09410.2	A. thaliana	Dicot	Arabidopsis
AT5G64220.1	A. thaliana	Dicot	Arabidopsis
Bradi1g21372.1.p	B. distachyon	Monocot	Brachypodium
Bradi1g27170.1.p	B. distachyon	Monocot	Brachypodium
Bradi1g60817.1.p	B. distachyon	Monocot	Brachypodium
Bradi1g71810.2.p	B. distachyon	Monocot	Brachypodium
Bradi2g59137.1.p	B. distachyon	Monocot	Brachypodium
Bradi3g23800.1.p	B. distachyon	Monocot	Brachypodium
Bradi5g08167.1.p	B. distachyon	Monocot	Brachypodium
EEH60932.1	M. pusilla CCMP1545	Chlorophyta	Micromonas
EIE25578.1	C. subellipsoidea C-169	Chlorophyta	Coccomyxa
g51328.t1	C. braunii	Chlorophyta	Chara
Gorai.005G065700.1	G. raimondii	Dicot	Gossypium
Gorai.005G220600.1	G. raimondii	Dicot	Gossypium
Gorai.006G079000.1	G. raimondii	Dicot	Gossypium
Gorai.008G089900.1	G. raimondii	Dicot	Gossypium
Gorai.009G332200.1	G. raimondii	Dicot	Gossypium
Gorai.011G198600.1	G. raimondii	Dicot	Gossypium
Gorai.011G204700.1	G. raimondii	Dicot	Gossypium
Gorai.013G061100.1	G. raimondii	Dicot	Gossypium
GRMZM2G032336_P01	Z. mays	Monocot	Zea
GRMZM2G152661_P01	Z. mays	Monocot	Zea
GRMZM2G171600_P01	Z. mays	Monocot	Zea
GRMZM2G341747_P01	Z. mays	Monocot	Zea
GRMZM2G431243_P01	Z. mays	Monocot	Zea
GRMZM2G447551_P01	Z. mays	Monocot	Zea
GSVIVT01004860001	V. vinifera	Dicot	Vitis
GSVIVT01010510001	V. vinifera	Dicot	Vitis
GSVIVT01017670001	V. vinifera	Dicot	Vitis
GSVIVT01035027001	V. vinifera	Dicot	Vitis
GWHPAAYW004331	N. colorata	Basal angiosperm	Nymphaea
GWHPAAYW004900	N. colorata	Basal angiosperm	Nymphaea
GWHPAAYW020451	N. colorata	Basal angiosperm	Nymphaea
GWHPAAYW024171	N. colorata	Basal angiosperm	Nymphaea
kfl00375_0090_v1.1	K. nitens NINES-2285	Chlorophyta	Klebsormidium
LOC_Os01g69910.1	O. sativa	Monocot	Oryza
LOC_Os03g09100.1	O. sativa	Monocot	Oryza
LOC_Os04g31900.1	O. sativa	Monocot	Oryza
LOC_Os07g30774.1	O. sativa	Monocot	Oryza
LOC_Os07g43030.1	O. sativa	Monocot	Oryza
LOC_Os10g22950.1	O. sativa	Monocot	Oryza
Phvul.001G263000.1.p	P. vulgaris	Dicot	Phaseolus
Phvul.002G209300.1.p	P. vulgaris	Dicot	Phaseolus
Phvul.002G256500.1.p	P. vulgaris	Dicot	Phaseolus
Phvul.003G111900.1.p	P. vulgaris	Dicot	Phaseolus
Phvul.003G119800.1.p	P. vulgaris	Dicot	Phaseolus
Phvul.009G254500.1.p	P. vulgaris	Dicot	Phaseolus
Phvul.L002946.1.p	P. vulgaris	Dicot	Phaseolus
Potri.001G057800.1	P. trichocarpa	Dicot	Populus
Potri.003G170600.1	P. trichocarpa	Dicot	Populus
Potri.005G075100.1	P. trichocarpa	Dicot	Populus
Potri.007G093400.1	P. trichocarpa	Dicot	Populus
Potri.008G107900.1	P. trichocarpa	Dicot	Populus
Potri.010G141700.1	P. trichocarpa	Dicot	Populus
Potri.010G153100.1	P. trichocarpa	Dicot	Populus
Pp3c3_35530V3.1.p	P. patens	Bryophyta	Physcomitrella
Pp3c8_2690V3.1.p	P. patens	Bryophyta	Physcomitrella
Pp3c4_5270V3.1.p	P. patens	Bryophyta	Physcomitrella
Smo_441667	A. filiculoides	Lycophyta	Selaginella
Solyc01g057270.2.1	S. lycopersicum	Dicot	Lycopersicon
Solyc01g105230.2.1	S. lycopersicum	Dicot	Lycopersicon
Solyc04g056270.2.1	S. lycopersicum	Dicot	Lycopersicon
Solyc05g015650.2.1	S. lycopersicum	Dicot	Lycopersicon
Solyc12g035520.1.1	S. lycopersicum	Dicot	Lycopersicon
Solyc12g099340.1.1	S. lycopersicum	Dicot	Lycopersicon
TnS000199425t09	G. montanum	Gymnosperm	Gnetum
TnS000413755t06	G. montanum	Gymnosperm	Gnetum
TnS000484413t01	G. montanum	Gymnosperm	Gnetum
TnS000723423t06	G. montanum	Gymnosperm	Gnetum
