# Supplementary material for: Evolution Analyses of CAMTA Transcription Factor in Plants and Its Enhancing Effect on Cold-tolerance
Source: Front Plant Sci. 2021 Nov 1;12:758187. doi: 10.3389/fpls.2021.758187 (PMC8591267; doi:10.3389/fpls.2021.758187)
Supplement: Supplementary Table 6 — Length, molecular weight, and isoelectric point of identified CAMTA proteins. [file Table_6.XLSX]

## Sheet: Sheet1
ID	Length (aa)	Molecular weight (Da)	Isoelectric point
XP_006341902.1	970	108405	6.79
XP_006349831.1	915	103907	6.95
XP_006351779.1	1032	116352	5.62
XP_006352172.1	962	107789	5.55
XP_006355338.1	1101	123059	5.7
XP_006355392.1	923	104314	7.96
XP_015165588.1	864	96672.2	8.94
Azfi_s0008.g011346	1103	122646	6.95
Azfi_s0117.g046489	897	102319	6.12
Azfi_s0305.g063898	1051	118527	6.74
g51328.t1	1393	156466	5.79
ACO64707.1	1564	163845	6.21
ABO98487.1	1093	120633	6.62
EEH60932.1	1150	116378	6.36
EIE25578.1	1549	165675	8.13
TnS000413755t06	1145	129241	6.64
TnS000484413t01	1106	125242	6.99
TnS000723423t06	1032	116348	5.47
TnS000199425t09	1099	124346	7.99
kfl00375_0090_v1.1	1209	130235	6.32
Aqcoe2G256400.1.p	1037	116782	7.04
Aqcoe2G277000.1.p	912	103557	6.78
Aqcoe6G084800.1.p	1083	121873	6.08
Aqcoe5G353100.1.p	1007	113125	6.09
Aqcoe3G198200.1.p	1037	115986	6.45
Aco019042.1	1029	115520	5.52
Aco017173.1	1015	113872	7.05
Aco012845.1	1032	117207	7.35
Aco015099.1	858	98087.2	6.8
Aco009564.1	1037	116147	5.64
PSS13688	999	110998	5.94
PSR97909	912	103201	7.38
PSR97854	979	109003	8
PSR92522	909	103289	6.72
PSR85088	962	108671	6.84
PSR84761	1011	112841	5.97
PSS30148	1112	125128	6.25
PSS28596	1060	118577	5.4
PSS26577	1111	124458	6.09
PSS26970	1059	118663	5.08
AET2Gv20509100.8	891	100279	9.17
AET4Gv20735900.4	1065	119092	5.88
AET2Gv20338100.1	1026	113914	5.75
AET3Gv20963100.2	832	94181.6	6.97
AET2Gv20642800.5	1079	120394	5.45
AHYPO_002392-RA	989	110233	5.39
AHYPO_000797-RA	925	105339	7.99
AHYPO_000301-RA	888	98521.6	6.27
AHYPO_017426-RA	991	111415	6.07
AHYPO_004790-RA	914	101413	6.89
AHYPO_018297-RA	923	105277	7.98
Anaoc.0018s0028.1.p	1062	119282	5.98
Anaoc.0004s0287.1.p	919	103237	7.12
Anaoc.0011s0046.1.p	1072	119473	5.8
Anaoc.0003s0222.1.p	987	110027	5.39
Anaoc.0001s1139.1.p	1093	122546	5.81
Anaoc.0008s0049.1.p	1006	112611	7.63
Anaoc.0008s0147.1.p	940	105713	6.86
evm.model.AsparagusV1_09.1386	1079	120609	6.19
AT2G22300.1	1032	116110	5.25
AT4G16150.1	923	104846	7.39
AT1G67310.1	1016	113063	5.17
AT3G16940.1	845	96177	8.05
AT5G09410.2	1007	113852	6.17
AT5G64220.1	1050	117257	6.39
evm_27.model.AmTr_v1.0_scaffold00045.34	1091	121836	7.17
evm_27.model.AmTr_v1.0_scaffold00038.113	1136	128030	5.69
evm_27.model.AmTr_v1.0_scaffold00057.23	909	102682	6.87
Bradi2g59137.1.p	836	94060.8	6.68
Bradi1g60817.1.p	1020	114701	6.17
Bradi1g71810.2.p	1034	115552	6.04
Bradi1g21372.1.p	1033	114984	5.29
Bradi1g27170.1.p	908	102349	9.19
Bradi5g08167.1.p	1022	113762	5.49
Bradi3g23800.1.p	1021	113726	6.29
KMT01495	1005	112083	6.03
KMT16218	939	106863	7.28
KMT07437	970	107657	5.55
KMT08782	1025	115554	7.19
Bol043749	1005	113281	6.19
Bol036896	853	96931.6	7.02
Bol012596	976	108566	5.95
Bol028253	919	104470	7.29
Bol044752	926	103870	5.67
Brara.B01713.1.p	1015	113207	5.44
Brara.J02385.1.p	1007	113499	5.98
Brara.D01317.1.p	1031	115203	5.34
Brara.E02477.1.p	853	97112.9	7.12
Brara.G02700.1.p	977	108642	6.63
Brara.G02581.1.p	988	109923	5.84
Brara.I04591.1.p	931	104489	5.58
Brara.I00771.1.p	999	111793	6.08
Brara.H00843.1.p	919	104511	7.62
PHT64155	1049	118328	5.44
PHT94221	922	104475	7.52
PHT79072	854	95631.7	7.76
PHT68428	958	107262	5.78
PHT66961	745	84243	6.48
Ca_08511	988	110212	6.13
Ca_05255	1080	120875	5.42
Ca_09562	1039	118690	5.64
Ca_00129	1075	120638	6.38
Ca_11361	879	98496.6	6.51
Ciclev10004234m	1017	112803	7.56
Ciclev10004273m	893	100806	7.63
Ciclev10024764m	1092	122106	5.94
Ciclev10024771m	1071	119883	6
Ciclev10030636m	973	108669	5.54
CDO97448	1062	118395	6.17
CDO98786	919	104099	6.89
CDP01462	1047	116368	5.45
CDP13355	976	109348	6
OMO83481	991	111523	7.04
OMO56135	1108	125739	6.24
OMO56130	1092	123150	6.45
OMO76808	887	100610	7.44
OMO53573	909	102677	8.07
OMO60505	980	109109	5.65
evm.model.supercontig_929.1	855	97286.3	7.89
AUR62016135-RA	932	105523	7.54
AUR62002002-RA	990	111890	6.91
AUR62041410-RA	931	105392	7.4
AUR62003800-RA	986	111418	7.04
AUR62013128-RA	964	107246	5.39
AUR62005638-RA	970	108219	5.36
AUR62010136-RA	1000	111606	5.96
Carubv10004090m	922	104735	7.5
Carubv10012963m	858	97622.6	7.92
Carubv10024738m	1032	115566	5.74
Carubv10022369m	1021	113679	5.85
Carubv10000120m	1028	116113	6.12
Carubv10025787m	1055	117810	6.37
Cucsa.217940.1	1092	121583	5.74
Cucsa.325250.1	916	104046	7.74
Cucsa.349690.1	899	100668	6.45
orange1.1g044976m	846	94510.3	6.33
orange1.1g001759m	1017	112860	7.44
orange1.1g002476m	917	103295	7.3
orange1.1g001365m	1092	122007	5.88
orange1.1g001410m	1082	121577	5.44
KVI05739	986	110386	6.04
KVH97835	982	109644	6.36
KVH88165	974	111552	8.77
KVH88096	1110	124599	5.58
KVH99777	854	96178.9	8.5
KVH95718	954	106449	5.35
DCAR_026454	1139	127022	5.27
DCAR_006999	960	107328	6.56
Dr01973.1.cds	1012	112045	7.63
Dr12379.1.cds	1553	172611	6.53
Dr07519.1.cds	1339	149931	6.05
Dr09857.1.cds	1133	127785	6.29
Dr16665.1.cds	1009	112002	7.18
Dr08194.1.cds	1629	180412	6.46
Dr04389.1.cds	2309	254471	7.06
Eucgr.H04783.1.p	1047	117033	5.41
Eucgr.H04623.1.p	991	110647	6.04
Eucgr.I02632.1.p	993	110112	7.85
Eucgr.I02662.1.p	1056	118300	6.03
Et_s937-0.44-1.mrna1	783	86473.3	6.69
Et_s2422-0.13-1.mrna1	1715	190366	5.48
Et_s2169-1.25-1.mrna1	1030	114574	6.78
Et_s6130-0.29-1.mrna1	879	98716	7.28
Et_s1667-1.15-1.mrna1	985	109413	5.58
Et_s2018-1.47-1.mrna1	1046	116461	6.22
Et_s2112-1.35-1.mrna1	1108	123698	6.34
Et_s638-1.31-1.mrna1	1090	119986	5.93
Et_s11261-0.12-1.mrna1	1147	127424	8.77
Et_s555-1.58-1.mrna1	1273	140611	6.82
Et_s404-3.38-1.mrna1	759	86213.3	7.14
Thhalv10020047m	861	97422.3	7.67
Thhalv10018053m	1051	117600	6.39
Thhalv10024342m	917	104028	7.33
Thhalv10003564m	1063	119082	6.32
Thhalv10012552m	1020	114860	5.82
Thhalv10000026m	1041	116799	5.2
mrna16296.1-v1.0-hybrid	1192	134131	6.08
mrna05159.1-v1.0-hybrid	972	108962	8.16
mrna29100.1-v1.0-hybrid	1042	115996	8.16
Gohir.A02G053500.1.p	912	102804	7.76
Gohir.D02G197400.1.p	1051	118331	5.91
Gohir.A10G170700.1.p	916	103658	7.27
Gohir.D12G083300.1.p	1088	123132	6.48
Gohir.A03G174200.1.p	1051	118522	5.75
Gohir.D05G311200.1.p	996	111044	5.74
Gohir.D10G177800.1.p	914	103086	8.07
Gohir.A05G310400.1.p	986	109854	5.73
Gohir.D09G064200.1.p	907	102596	8.08
Gohir.D13G054300.1.p	1067	119802	6.04
Gohir.A09G065200.1.p	911	103208	7.67
Gohir.A13G067400.1.p	1067	120020	6.14
Gohir.A12G076300.1.p	1070	121660	6.63
Glyma.17G038800.1.p	999	112283	7.27
Glyma.17G031900.1.p	922	103869	7.66
Glyma.09G038300.1.p	911	102968	7.02
Glyma.07G242000.1.p	921	104293	7.44
Glyma.15G053600.1.p	1088	122477	5.98
Glyma.15G143400.1.p	911	103084	7.82
Glyma.05G117000.1.p	1088	121940	5.66
Glyma.05G178200.1.p	1122	126988	6.11
Glyma.05G148300.1.p	983	109314	5.37
Glyma.11G251900.1.p	910	102394	5.58
Glyma.08G178900.1.p	1081	121608	5.76
Glyma.08G135200.1.p	1102	124429	5.88
Glyma.08G105200.1.p	965	107766	6.12
Glyma.08G072100.1.p	1079	121260	5.99
Glyma.18G005100.1.p	962	108036	5.28
Gorai.009G332200.1	873	97092.6	5.47
Gorai.013G061100.1	1067	119814	6.04
Gorai.005G220600.1	1052	118318	5.91
Gorai.005G065700.1	910	102757	7.77
Gorai.011G198600.1	914	102996	7.74
Gorai.011G204700.1	980	109117	7.59
Gorai.008G089900.1	1087	123050	6.58
Gorai.006G079000.1	907	102683	7.98
HanXRQChr05g0148191	855	97385.7	7.02
HanXRQChr12g0361301	948	106148	6.23
HanXRQChr12g0385471	966	108308	5.36
HanXRQChr01g0029901	890	101449	6.86
HanXRQChr15g0469881	1038	116664	5.34
HanXRQChr08g0209651	944	105352	6.58
HORVU2Hr1G029780.1	1027	114158	5.64
HORVU2Hr1G051690.1	892	101087	9.34
HORVU3Hr1G094860.1	833	94023.4	6.84
HORVU4Hr1G078620.1	1060	118164	5.7
Lsat_1_v5_gn_3_30720.4	839	94159.6	6.32
Lsat_1_v5_gn_4_660.3	956	106823	5.58
Lsat_1_v5_gn_6_114260.1	864	98832.1	6.86
Lsat_1_v5_gn_1_40580.1	881	100395	7.57
Lsat_1_v5_gn_1_43941.1	863	98490.8	6.84
Lsat_1_v5_gn_8_147761.2	823	91805.1	5.22
Lsat_1_v5_gn_5_48440.1	1059	119274	5.74
OIW20489	986	110753	7.05
OIW17681	863	97806.8	7.87
OIW18403	865	98215.4	7.88
OIW18028	948	105682	6.28
OIW13630	1059	117976	5.93
OIV98470	994	111174	5.77
OIV95922	1588	181010	6.2
OIV96201	1090	121805	5.65
OIV91576	1047	117004	5.95
Lus10024044	959	107688	7.75
Lus10041704	973	109953	8.22
Lus10011352	1076	120830	6.75
Lus10037738	928	104397	7.17
Lus10003405	1103	123623	6.45
Lus10003119	900	100936	6.45
Lus10036455	963	107722	7.23
Lus10016873	901	100912	6.89
GSMUA_Achr3P08460_001	979	109210	8.07
GSMUA_AchrUn_randomP00940_001	790	88682.8	6.74
GSMUA_Achr9P01330_001	1060	118977	5.99
GSMUA_Achr8P09270_001	1131	128818	7.98
GSMUA_Achr8P10490_001	838	95499.6	7.9
GSMUA_Achr6P10390_001	1065	120301	5.97
MDP0000290409	1153	129148	5.95
MDP0000233860	866	98545.9	8.07
MDP0000167705	943	106675	6.8
MDP0000255517	1122	125076	5.82
MDP0000265800	1424	158996	6.07
MDP0000148340	907	102045	7.31
MDP0000320656	952	107198	8.58
MDP0000219043	1152	128288	6.58
MDP0000164873	882	99798.1	7.03
Manes.13G010200.1.p	991	111137	5.83
Manes.12G009600.1.p	986	110338	5.45
Manes.12G134300.1.p	1079	120905	6.41
Manes.06G012800.1.p	1073	119917	5.62
Manes.03G202200.1.p	820	93438.4	7.93
Manes.03G210600.1.p	991	111308	7.51
Mapoly0074s0081.1.p	1257	141498	7.11
Misin05G409700.1.p	844	94717.5	7.05
Misin01G453800.1.p	1034	115422	5.77
Misin01G248200.1.p	1023	113718	5.49
Misin01G325900.1.p	1024	114504	6.25
Misin06G377000.1.p	845	95080.1	7.35
Misin02G319800.1.p	1024	114307	6.42
Misin02G233000.1.p	1023	113833	5.64
Misin02G448500.1.p	1034	115385	6.14
Misin03G337900.1.p	1029	114471	5.67
Misin03G262800.1.p	912	102018	8.42
Misin04G362100.1.p	1030	114636	5.52
Misin04G286900.1.p	912	102015	7.85
Medtr3g085050.1	958	107842	5.55
Medtr2g008840.1	1040	116765	5.82
Medtr2g034650.1	914	103656	7.02
Medtr8g080800.1	961	107599	5.66
Medtr8g090205.1	1086	123622	6.07
Medtr4g121840.1	924	105301	7.84
Medtr4g094215.1	1030	115965	6.04
OIT38290	1056	118584	5.74
OIT33896	1102	123588	5.95
OIT30112	964	108072	6.23
OIT26902	926	104540	7.67
OIT26393	961	107572	6.54
OIS98663	972	108850	8.09
Oeu016483.1	891	100792	8.16
Oeu019230.1	964	108403	5.62
Oeu002409.2	1104	124382	5.52
Oeu049145.2	1177	131604	6.98
LOC_Os10g22950.1	1023	114122	6.07
LOC_Os04g31900.1	1003	112061	6.18
LOC_Os07g30774.1	927	103613	7.75
LOC_Os07g43030.1	1026	114671	6.67
LOC_Os01g69910.1	878	99355.3	7.6
LOC_Os03g09100.1	1029	115005	5.8
Podel.08G128000.1.p	935	105092	6.76
Podel.01G063500.1.p	961	107684	5.41
Podel.05G082400.1.p	1116	125827	5.55
Podel.03G183100.1.p	979	109431	5.18
Podel.07G100800.1.p	1091	122395	5.55
Podel.10G143300.1.p	924	103914	7.54
Pahal.B03967.1	913	102419	8.79
Pahal.B04640.1	1027	114388	5.87
Pahal.E00617.1	889	99107	8.16
Pahal.B00704.1	1022	114336	6.58
Pahal.I04672.1	1025	113945	5.44
Pahal.I00784.1	1031	115108	5.79
Pahal.G00886.1	1013	113476	6.49
Pp3c4_5270V3.1.p	1186	131767	6.62
Pp3c3_35530V3.1.p	1155	126356	6.78
Pp3c8_2690V3.1.p	1140	127133	6.88
Prupe.8G060300.1.p	1086	121547	5.94
Prupe.6G187700.1.p	1131	126591	5.9
Prupe.1G108700.1.p	1026	114848	7.01
Prupe.1G224000.1.p	994	110904	5.7
Prupe.1G122800.1.p	914	103200	7.08
Potri.010G141700.1	915	102867	8.22
Potri.010G153100.1	999	111276	7.49
Potri.003G170600.1	980	109541	5.52
Potri.007G093400.1	1091	122444	5.55
Potri.005G075100.1	1116	126101	5.61
Potri.008G107900.1	907	102194	7.17
Potri.001G057800.1	998	111418	5.42
Pavir.Ia02749.1.p	1026	114083	5.44
Pavir.Ia03131.1.p	1022	114653	6.57
Pavir.Gb01963.1.p	1013	113486	6.19
Pavir.Ea03904.1.p	857	95713	7.61
Pavir.Ib00572.1.p	1006	112177	6.29
Pavir.Ib01843.1.p	964	107410	6.26
Pavir.Ba00386.1.p	1027	114380	5.8
Pavir.Ba00948.1.p	913	102597	8.64
Pavir.Ga01952.1.p	1014	113521	6.55
Pavir.J03014.1.p	857	95742.8	7.4
Phvul.003G111900.1.p	922	104780	7.21
Phvul.003G119800.1.p	997	112122	7.71
Phvul.009G254500.1.p	911	102772	7.25
Phvul.001G263000.1.p	966	108643	5.02
Phvul.L002946.1.p	988	109665	5.91
Phvul.002G209300.1.p	1086	121649	5.84
Phvul.002G256500.1.p	1105	125216	5.68
Rco29889.m003269	918	104144	7.46
Rco29889.m003372	999	112442	7.38
Rco29929.m004634	924	102965	5.05
Rco30063.m001397	1019	114054	6.39
Sobic.003G407200.1.p	845	95219.2	7.35
Sobic.001G261501.1.p	1022	113533	5.79
Sobic.001G351700.1.p	1024	114399	6.24
Sobic.001G474600.1.p	994	110358	5.95
Sobic.006G051800.1.p	995	111783	6.31
Sobic.002G306000.2.p	914	102439	8.4
Sobic.002G380200.1.p	1030	114866	5.59
Sphfalx0124s0017.1.p	1210	135412	6.36
Sphfalx0000s0278.1.p	1210	135604	5.83
Sphfalx0046s0038.1.p	1218	133882	6.75
Sphfalx0169s0003.1.p	1180	130890	6.27
Seita.5G433100.1.p	857	96039.6	8.25
Seita.9G510100.1.p	1034	115161	5.32
Seita.9G268200.1.p	1030	114762	5.87
Seita.9G380100.1.p	1019	113972	6.49
Seita.7G074500.1.p	1011	113186	6.34
Seita.2G318600.1.p	913	102556	8.85
Seita.2G395300.1.p	1029	114173	5.51
Solyc01g057270.2.1	957	107784	8.89
Solyc01g105230.2.1	1040	117417	5.5
Solyc04g056270.2.1	1021	114146	6.08
Solyc05g015650.2.1	935	105303	6.25
Solyc12g099340.1.1	915	103939	7.18
Solyc12g035520.1.1	973	108982	6.68
Smo_441667	982	109752	6.61
Spipo6G0049800	1076	119977	8.43
Spipo15G0012100	823	93248.9	6.82
Spipo2G0042800	770	86406	6.89
Spipo29G0027800	1035	117422	7.46
SapurV1A.0050s0650.1.p	943	106654	7.01
SapurV1A.0072s0470.1.p	998	111313	8
SapurV1A.0060s0130.1.p	926	104024	7.11
SapurV1A.1460s0040.1.p	963	107706	5.5
SapurV1A.1172s0010.1.p	962	107579	5.44
SapurV1A.0403s0170.1.p	1092	123385	5.75
SapurV1A.0056s0050.1.p	971	108585	5.37
SapurV1A.0039s0030.1.p	1091	122477	5.79
Sevir.2G329700.1.p	913	102584	8.85
Sevir.2G406700.1.p	1029	114187	5.51
Sevir.9G514300.1.p	1034	115246	5.32
Sevir.9G269400.1.p	1029	114662	5.79
Sevir.9G385200.1.p	1020	114030	6.49
Sevir.5G439200.1.p	857	96029.6	8.25
Thecc1EG001108t1	1085	123016	6.35
Thecc1EG021468t1	966	107099	6.83
Thecc1EG021327t1	907	102598	7.08
Thecc1EG007482t1	1064	119669	5.85
Thecc1EG008731t1	987	108882	5.45
Tp57577_TGAC_v2_mRNA17430	925	105084	7.88
Tp57577_TGAC_v2_mRNA18412	961	108417	6.19
Tp57577_TGAC_v2_mRNA5963	871	98595.8	8.12
Tp57577_TGAC_v2_mRNA10803	1031	114684	5.87
Tp57577_TGAC_v2_mRNA6428	1065	121133	6.33
Tp57577_TGAC_v2_mRNA17655	969	107767	5.78
TraesCS5B02G521100.2	891	99455.6	7.09
TraesCS2B02G188800.1	1027	114108	5.84
TraesCS2A02G229400.1	907	101832	8.99
TraesCS2B02G300800.2	1028	114501	5.14
TraesCS4A02G407100.2	1065	119245	5.88
TraesCS2D02G237300.1	891	100295	9.17
TraesCS2A02G283800.1	1027	114422	5.27
TraesCS3A02G433300.2	821	92476	7.58
TraesCS2D02G282800.1	1027	114534	5.18
TraesCS2A02G163000.1	1026	113842	5.75
TraesCS3D02G426700.3	809	91558.7	6.85
TraesCS3B02G469100.2	805	90822.1	7.16
TraesCS4B02G306300.2	1066	119115	5.91
TraesCS2D02G169900.1	1026	113900	5.75
TraesCS4D02G304500.1	1065	119092	5.88
KOM30718	1094	123626	5.55
KOM33448	922	104744	8.15
KOM33383	988	110795	8.45
KOM31342	1071	120206	5.76
KOM25442	989	111241	6.09
Vradi07g18820.1	1109	125060	5.56
Vradi02g11710.1	897	101302	5.12
Vradi07g24220.1	1000	112158	8.11
Vradi05g00550.1	934	106099	7.13
Vradi07g24790.1	927	104986	7.05
Vradi09g03130.1	1079	120417	5.64
Vigun03g409000.1.p	923	103942	8.58
Vigun03g166400.1.p	986	109835	5.99
Vigun03g076700.1.p	1057	119091	5.49
Vigun03g416300.1.p	922	104426	7.92
Vigun03g131300.1.p	1078	120782	5.71
Vigun09g007800.1.p	872	99079.3	7.51
Vigun06g223400.1.p	1072	120817	5.9
Vigun01g248500.1.p	960	108310	5.29
GSVIVT01004860001	1243	140301	6.35
GSVIVT01010510001	968	108320	6.12
GSVIVT01017670001	1018	113011	6.9
GSVIVT01035027001	927	104866	7.3
Zosma44g00700.1	917	105682	6.46
Zosma23g01510.1	1057	119469	6.28
Zosma75g00700.1	1016	115316	6.71
Zosma7g01510.1	921	104263	6.22
Zosma2g01320.1	911	103350	7.39
GRMZM2G341747_P01	1020	113247	5.56
GRMZM2G032336_P01	913	101842	8.43
GRMZM2G152661_P01	865	97515.7	7.7
GRMZM2G447551_P01	1025	114416	6.38
GRMZM2G171600_P01	842	94650.5	6.93
GRMZM2G431243_P01	949	106155	6.53
Sacu_v1.1_s0031.g010659	978	111894	6.75
Sacu_v1.1_s0047.g013495	918	104152	6.64
Sacu_v1.1_s0089.g018623	1071	120500	6.49
GWHPAAYW004331	1108	122376	8.21
GWHPAAYW004900	1145	128920	6.36
GWHPAAYW020451	898	101774	7.94
GWHPAAYW024171	1106	124077	6.33
