# Supplementary material for: Evolution Analyses of CAMTA Transcription Factor in Plants and Its Enhancing Effect on Cold-tolerance
Source: Front Plant Sci. 2021 Nov 1;12:758187. doi: 10.3389/fpls.2021.758187 (PMC8591267; doi:10.3389/fpls.2021.758187)
Supplement: Supplementary Table 7 — Gene Ontology analysis of identified CAMTA genes. [file Table_7.XLSX]

## Sheet: Up DEG
ID	Gene Name	COG_ONTOLOGY	GOTERM_BP_DIRECT	GOTERM_CC_DIRECT	GOTERM_MF_DIRECT	INTERPRO	KEGG_PATHWAY	SMART	UP_KEYWORDS	UP_SEQ_FEATURE
4347225	1-aminocyclopropane-1-carboxylate oxidase 1(LOC4347225)	General function prediction only,	GO:0009693~ethylene biosynthetic process,GO:0009835~fruit ripening,		GO:0009815~1-aminocyclopropane-1-carboxylate oxidase activity,GO:0031418~L-ascorbic acid binding,GO:0046872~metal ion binding,GO:0051213~dioxygenase activity,	IPR005123:Oxoglutarate/iron-dependent dioxygenase,IPR026992:Non-haem dioxygenase N-terminal domain,IPR027443:Isopenicillin N synthase-like,	osa00270:Cysteine and methionine metabolism,osa01100:Metabolic pathways,osa01110:Biosynthesis of secondary metabolites,		Complete proteome,Ethylene biosynthesis,Fruit ripening,Iron,Metal-binding,Oxidoreductase,Reference proteome,Vitamin C,	chain:1-aminocyclopropane-1-carboxylate oxidase 1,domain:Fe2OG dioxygenase,metal ion-binding site:Iron,
4327728	ABC transporter G family member 36(LOC4327728)			GO:0005886~plasma membrane,GO:0016020~membrane,GO:0016021~integral component of membrane,	GO:0005524~ATP binding,GO:0042626~ATPase activity, coupled to transmembrane movement of substances,	IPR003439:ABC transporter-like,IPR003593:AAA+ ATPase domain,IPR013525:ABC-2 type transporter,IPR013581:Plant PDR ABC transporter associated,IPR027417:P-loop containing nucleoside triphosphate hydrolase,		SM00382:AAA,	ATP-binding,Complete proteome,Membrane,Nucleotide-binding,Reference proteome,Repeat,Transmembrane,Transmembrane helix,Transport,	chain:Pleiotropic drug resistance protein 3,domain:ABC transmembrane type-2 1,domain:ABC transmembrane type-2 2,domain:ABC transporter 1,domain:ABC transporter 2,nucleotide phosphate-binding region:ATP 1,nucleotide phosphate-binding region:ATP 2,transmembrane region,
4332655	ABC transporter I family member 20(LOC4332655)				GO:0005524~ATP binding,GO:0016887~ATPase activity,	IPR003439:ABC transporter-like,IPR003593:AAA+ ATPase domain,IPR027417:P-loop containing nucleoside triphosphate hydrolase,	osa03018:RNA degradation,	SM00382:AAA,	Complete proteome,Reference proteome,
4332249	ACT domain-containing protein ACR8(LOC4332249)		GO:0008152~metabolic process,		GO:0016597~amino acid binding,	IPR002912:ACT domain,			Complete proteome,Reference proteome,
4346868	AP2-associated protein kinase 1(LOC4346868)			GO:0016021~integral component of membrane,		IPR008480:Protein of unknown function DUF761, plant,			Complete proteome,Membrane,Reference proteome,Signal,Transmembrane,Transmembrane helix,
4338034	ATP-dependent 6-phosphofructokinase 6(LOC4338034)		GO:0006002~fructose 6-phosphate metabolic process,	GO:0005737~cytoplasm,	GO:0003872~6-phosphofructokinase activity,GO:0005524~ATP binding,GO:0046872~metal ion binding,	IPR000023:Phosphofructokinase domain,IPR012004:Pyrophosphate-dependent phosphofructokinase TP0108,IPR022953:Phosphofructokinase,			Allosteric enzyme,ATP-binding,Cytoplasm,Glycolysis,Kinase,Magnesium,Metal-binding,Nucleotide-binding,Transferase,
4345646	ATP-dependent Clp protease adapter protein CLPS1, chloroplastic(LOC4345646)		GO:0030163~protein catabolic process,			IPR003769:Adaptor protein ClpS, core,IPR014719:Ribosomal protein L7/L12, C-terminal/adaptor protein ClpS-like,			Complete proteome,Reference proteome,
9266962	BON1-associated protein 2(LOC9266962)					IPR000008:C2 calcium-dependent membrane targeting,			Complete proteome,Reference proteome,
4346375	CAX-interacting protein 4(LOC4346375)				GO:0003676~nucleic acid binding,GO:0008270~zinc ion binding,	IPR001878:Zinc finger, CCHC-type,			Complete proteome,Reference proteome,
4325354	DDT domain-containing protein DDR4(LOC4325354)								Complete proteome,Reference proteome,
4337831	DNA-directed RNA polymerase II subunit 1(LOC4337831)		GO:0006366~transcription from RNA polymerase II promoter,	GO:0005665~DNA-directed RNA polymerase II, core complex,	GO:0003677~DNA binding,GO:0003899~DNA-directed RNA polymerase activity,	IPR000684:RNA polymerase II, heptapeptide repeat, eukaryotic,IPR000722:RNA polymerase, alpha subunit,IPR006592:RNA polymerase, N-terminal,IPR007066:RNA polymerase Rpb1, domain 3,IPR007073:RNA polymerase Rpb1, domain 7,IPR007075:RNA polymerase Rpb1, domain 6,IPR007080:RNA polymerase Rpb1, domain 1,IPR007081:RNA polymerase Rpb1, domain 5,IPR007083:RNA polymerase Rpb1, domain 4,	osa00230:Purine metabolism,osa00240:Pyrimidine metabolism,osa01100:Metabolic pathways,osa03020:RNA polymerase,	SM00663:RPOLA_N,	DNA-directed RNA polymerase,Nucleotidyltransferase,Transcription,Transferase,
4330365	E3 ubiquitin-protein ligase ATL4(LOC4330365)		GO:0043161~proteasome-mediated ubiquitin-dependent protein catabolic process,	GO:0016021~integral component of membrane,	GO:0008270~zinc ion binding,GO:0061630~ubiquitin protein ligase activity,	IPR001841:Zinc finger, RING-type,IPR013083:Zinc finger, RING/FYVE/PHD-type,		SM00184:RING,	Membrane,Transmembrane,Transmembrane helix,
9269620	E3 ubiquitin-protein ligase ATL6(LOC9269620)			GO:0016021~integral component of membrane,	GO:0008270~zinc ion binding,	IPR001841:Zinc finger, RING-type,IPR013083:Zinc finger, RING/FYVE/PHD-type,		SM00184:RING,	Membrane,Signal,Transmembrane,Transmembrane helix,
4343915	F-box only protein 13(LOC4343915)		GO:0031146~SCF-dependent proteasomal ubiquitin-dependent protein catabolic process,	GO:0019005~SCF ubiquitin ligase complex,	GO:0004842~ubiquitin-protein transferase activity,	IPR001810:F-box domain, cyclin-like,IPR011043:Galactose oxidase/kelch, beta-propeller,IPR015915:Kelch-type beta propeller,		SM00256:FBOX,	Complete proteome,Reference proteome,
4328377	F-box protein At2g39490(LOC4328377)					IPR001810:F-box domain, cyclin-like,IPR006566:FBD,			Complete proteome,Reference proteome,
4343597	F-box protein At4g05010(LOC4343597)			GO:0009536~plastid,		IPR001810:F-box domain, cyclin-like,			Complete proteome,Reference proteome,
4329433	F-box/kelch-repeat protein At1g67480(LOC4329433)		GO:0016567~protein ubiquitination,	GO:0031463~Cul3-RING ubiquitin ligase complex,		IPR006652:Kelch repeat type 1,IPR015916:Galactose oxidase, beta-propeller,		SM00612:Kelch,	Complete proteome,Kelch repeat,Reference proteome,Repeat,
4330677	GDSL esterase/lipase At1g71250(LOC4330677)				GO:0016788~hydrolase activity, acting on ester bonds,	IPR001087:Lipase, GDSL,			Complete proteome,Reference proteome,Signal,
4332638	GPN-loop GTPase 1(LOC4332638)				GO:0003924~GTPase activity,	IPR004130:Uncharacterised protein family, ATP binding,IPR027417:P-loop containing nucleoside triphosphate hydrolase,			Coiled coil,Complete proteome,Reference proteome,
4329037	GTP-binding protein TypA/BipA homolog(LOC4329037)		GO:0006412~translation,	GO:0005622~intracellular,GO:0009536~plastid,	GO:0003924~GTPase activity,GO:0005525~GTP binding,	IPR000640:Translation elongation factor EFG, V domain,IPR000795:Elongation factor, GTP-binding domain,IPR004161:Translation elongation factor EFTu/EF1A, domain 2,IPR005225:Small GTP-binding protein domain,IPR006298:GTP-binding protein TypA,IPR009000:Translation elongation/initiation factor/Ribosomal, beta-barrel,IPR009022:Elongation factor G, III-V domain,IPR027417:P-loop containing nucleoside tr…		SM00838:SM00838,	Complete proteome,Reference proteome,
4326435	L-type lectin-domain containing receptor kinase IX.1(LOC4326435)		GO:0006468~protein phosphorylation,	GO:0016021~integral component of membrane,	GO:0004672~protein kinase activity,GO:0004674~protein serine/threonine kinase activity,GO:0005524~ATP binding,GO:0030246~carbohydrate binding,	IPR000719:Protein kinase, catalytic domain,IPR001220:Legume lectin domain,IPR008271:Serine/threonine-protein kinase, active site,IPR011009:Protein kinase-like domain,IPR013320:Concanavalin A-like lectin/glucanase, subgroup,IPR017441:Protein kinase, ATP binding site,IPR019825:Legume lectin, beta chain, Mn/Ca-binding site,		SM00220:S_TKc,	Complete proteome,Kinase,Lectin,Membrane,Receptor,Reference proteome,Signal,Transferase,Transmembrane,Transmembrane helix,
4329355	MACPF domain-containing protein At4g24290(LOC4329355)					IPR020864:Membrane attack complex component/perforin (MACPF) domain,		SM00457:MACPF,	Complete proteome,Reference proteome,
4329852	NAC domain-containing protein 73(LOC4329852)		GO:0006351~transcription, DNA-templated,GO:0006355~regulation of transcription, DNA-templated,	GO:0005634~nucleus,	GO:0003677~DNA binding,	IPR003441:No apical meristem (NAM) protein,			Complete proteome,DNA-binding,Nucleus,Reference proteome,Transcription,Transcription regulation,
4352203	NAC domain-containing protein 83(LOC4352203)		GO:0006351~transcription, DNA-templated,GO:0006355~regulation of transcription, DNA-templated,	GO:0005634~nucleus,	GO:0003677~DNA binding,	IPR003441:No apical meristem (NAM) protein,			Complete proteome,DNA-binding,Nucleus,Reference proteome,Transcription,Transcription regulation,
4332714	NAC domain-containing protein 92(LOC4332714)		GO:0006351~transcription, DNA-templated,GO:0006355~regulation of transcription, DNA-templated,	GO:0005634~nucleus,	GO:0003677~DNA binding,	IPR003441:No apical meristem (NAM) protein,			Complete proteome,DNA-binding,Nucleus,Reference proteome,Transcription,Transcription regulation,
4339759	RNA polymerase sigma factor sigE, chloroplastic/mitochondrial(LOC4339759)		GO:0006352~DNA-templated transcription, initiation,	GO:0009536~plastid,	GO:0003677~DNA binding,GO:0003700~transcription factor activity, sequence-specific DNA binding,GO:0003899~DNA-directed RNA polymerase activity,GO:0016987~sigma factor activity,	IPR000943:RNA polymerase sigma-70,IPR007624:RNA polymerase sigma-70 region 3,IPR007627:RNA polymerase sigma-70 region 2,IPR007630:RNA polymerase sigma-70 region 4,IPR011991:Winged helix-turn-helix DNA-binding domain,IPR013324:RNA polymerase sigma factor, region 3/4,IPR013325:RNA polymerase sigma factor, region 2,IPR014284:RNA polymerase sigma-70 like domain,
4329955	S-adenosylmethionine decarboxylase proenzyme-like(LOC4329955)		GO:0006597~spermine biosynthetic process,GO:0008295~spermidine biosynthetic process,		GO:0004014~adenosylmethionine decarboxylase activity,		osa00270:Cysteine and methionine metabolism,osa00330:Arginine and proline metabolism,osa01100:Metabolic pathways,
4342812	UDP-glycosyltransferase 76C2(LOC4342812)		GO:0009813~flavonoid biosynthetic process,GO:0052696~flavonoid glucuronidation,	GO:0005739~mitochondrion,GO:0043231~intracellular membrane-bounded organelle,	GO:0080043~quercetin 3-O-glucosyltransferase activity,GO:0080044~quercetin 7-O-glucosyltransferase activity,	IPR002213:UDP-glucuronosyl/UDP-glucosyltransferase,
4327545	UDP-glycosyltransferase 87A1(LOC4327545)		GO:0009813~flavonoid biosynthetic process,GO:0052696~flavonoid glucuronidation,	GO:0043231~intracellular membrane-bounded organelle,	GO:0080043~quercetin 3-O-glucosyltransferase activity,GO:0080044~quercetin 7-O-glucosyltransferase activity,	IPR002213:UDP-glucuronosyl/UDP-glucosyltransferase,			Complete proteome,Glycosyltransferase,Reference proteome,Transferase,
4339065	UPF0098 protein CPn_0877/CP_0992/CPj0877/CpB0906(LOC4339065)					IPR005247:YbhB/YbcL,IPR008914:Phosphatidylethanolamine-binding protein PEBP,			Complete proteome,Reference proteome,
4335994	UPF0483 protein AGAP003155(LOC4335994)					IPR005645:Serine hydrolase FSH,			Complete proteome,Reference proteome,
9270699	VQ motif-containing protein 29(LOC9270699)					IPR008889:VQ,			Complete proteome,Reference proteome,
4327271	aarF domain-containing protein kinase 4(LOC4327271)	General function prediction only,
9272186	abscisic stress-ripening protein 2(LOC9272186)		GO:0006950~response to stress,			IPR003496:ABA/WDS induced protein,
4336076	anthranilate synthase beta subunit 1, chloroplastic(LOC4336076)		GO:0000162~tryptophan biosynthetic process,GO:0006541~glutamine metabolic process,GO:0008652~cellular amino acid biosynthetic process,	GO:0005829~cytosol,GO:0005950~anthranilate synthase complex,GO:0009507~chloroplast,GO:0009536~plastid,	GO:0004049~anthranilate synthase activity,	IPR006221:Anthranilate synthase/para-aminobenzoate synthase like domain,IPR017926:Glutamine amidotransferase,	osa00400:Phenylalanine, tyrosine and tryptophan biosynthesis,osa01100:Metabolic pathways,osa01110:Biosynthesis of secondary metabolites,osa01230:Biosynthesis of amino acids,		Amino-acid biosynthesis,Aromatic amino acid biosynthesis,Chloroplast,Complete proteome,Glutamine amidotransferase,Lyase,Plastid,Reference proteome,Transit peptide,Tryptophan biosynthesis,
4343119	aquaporin PIP2-4(LOC4343119)		GO:0009992~cellular water homeostasis,GO:0034220~ion transmembrane transport,	GO:0005773~vacuole,GO:0005887~integral component of plasma membrane,GO:0009506~plasmodesma,	GO:0015250~water channel activity,GO:0015254~glycerol channel activity,	IPR000425:Major intrinsic protein,IPR022357:Major intrinsic protein, conserved site,IPR023271:Aquaporin-like,			Cell membrane,Complete proteome,Membrane,Reference proteome,Repeat,Transmembrane,Transmembrane helix,Transport,	chain:Aquaporin PIP2-4,short sequence motif:NPA 1,short sequence motif:NPA 2,transmembrane region,
4335756	arogenate dehydratase/prephenate dehydratase 6, chloroplastic(LOC4335756)	Amino acid transport and metabolism,	GO:0009094~L-phenylalanine biosynthetic process,	GO:0009507~chloroplast,GO:0009536~plastid,GO:0009570~chloroplast stroma,	GO:0016597~amino acid binding,GO:0047769~arogenate dehydratase activity,	IPR001086:Prephenate dehydratase,IPR002912:ACT domain,IPR018528:Prephenate dehydratase, conserved site,	osa00400:Phenylalanine, tyrosine and tryptophan biosynthesis,osa01100:Metabolic pathways,osa01110:Biosynthesis of secondary metabolites,osa01130:Biosynthesis of antibiotics,osa01230:Biosynthesis of amino acids,		Amino-acid biosynthesis,Aromatic amino acid biosynthesis,Chloroplast,Complete proteome,Lyase,Phenylalanine biosynthesis,Plastid,Reference proteome,Transit peptide,
4332658	aspartic proteinase nepenthesin-1(LOC4332658)		GO:0006508~proteolysis,GO:0030163~protein catabolic process,		GO:0004190~aspartic-type endopeptidase activity,	IPR001461:Peptidase A1,IPR001969:Peptidase aspartic, active site,IPR021109:Aspartic peptidase,			Aspartyl protease,Complete proteome,Hydrolase,Protease,Reference proteome,Signal,
4330744	aspartic proteinase-like protein 1(LOC4330744)		GO:0006508~proteolysis,GO:0030163~protein catabolic process,	GO:0046658~anchored component of plasma membrane,	GO:0004190~aspartic-type endopeptidase activity,	IPR001461:Peptidase A1,IPR001969:Peptidase aspartic, active site,IPR021109:Aspartic peptidase,			Aspartyl protease,Complete proteome,Hydrolase,Protease,Reference proteome,Signal,
4331061	auxin-responsive protein IAA9(LOC4331061)		GO:0006351~transcription, DNA-templated,GO:0006355~regulation of transcription, DNA-templated,GO:0009733~response to auxin,GO:0009734~auxin-activated signaling pathway,	GO:0005634~nucleus,		IPR000270:Phox/Bem1p,IPR003311:AUX/IAA protein,	osa04075:Plant hormone signal transduction,		Auxin signaling pathway,Complete proteome,Nucleus,Reference proteome,Repressor,Transcription,Transcription regulation,	chain:Auxin-responsive protein IAA9,domain:Aux/IAA-ARF,short sequence motif:EAR-like (transcriptional repression),
4349090	auxin-responsive protein SAUR32(LOC4349090)		GO:0009733~response to auxin,			IPR003676:Auxin responsive SAUR protein,	osa04075:Plant hormone signal transduction,		Complete proteome,Reference proteome,
4330132	auxin-responsive protein SAUR36(LOC4330132)		GO:0009733~response to auxin,			IPR003676:Auxin responsive SAUR protein,	osa04075:Plant hormone signal transduction,		Complete proteome,Reference proteome,
4344086	bZIP transcription factor 17(LOC4344086)			GO:0016021~integral component of membrane,	GO:0003700~transcription factor activity, sequence-specific DNA binding,GO:0043565~sequence-specific DNA binding,	IPR004827:Basic-leucine zipper domain,		SM00338:BRLZ,	Coiled coil,Complete proteome,Membrane,Reference proteome,Transmembrane,Transmembrane helix,
4347234	beta-1,3-galactosyltransferase 7(LOC4347234)		GO:0006486~protein glycosylation,	GO:0000139~Golgi membrane,GO:0016021~integral component of membrane,	GO:0008378~galactosyltransferase activity,	IPR002659:Glycosyl transferase, family 31,IPR025298:Domain of unknown function DUF4094,			Complete proteome,Glycosyltransferase,Golgi apparatus,Manganese,Membrane,Reference proteome,Transferase,Transmembrane,Transmembrane helix,
4329853	beta-1,4-mannosyl-glycoprotein 4-beta-N-acetylglucosaminyltransferase(LOC4329853)		GO:0006487~protein N-linked glycosylation,	GO:0016021~integral component of membrane,	GO:0003830~beta-1,4-mannosylglycoprotein 4-beta-N-acetylglucosaminyltransferase activity,	IPR006813:Glycosyl transferase, family 17,	osa00510:N-Glycan biosynthesis,osa01100:Metabolic pathways,		Complete proteome,Membrane,Reference proteome,Transferase,Transmembrane,Transmembrane helix,
4336753	beta-carotene hydroxylase 2, chloroplastic(LOC4336753)		GO:0006633~fatty acid biosynthetic process,	GO:0016021~integral component of membrane,	GO:0005506~iron ion binding,GO:0016491~oxidoreductase activity,	IPR006694:Fatty acid hydroxylase,	osa00906:Carotenoid biosynthesis,osa01100:Metabolic pathways,osa01110:Biosynthesis of secondary metabolites,		Complete proteome,Membrane,Reference proteome,Transmembrane,Transmembrane helix,
4344338	calmodulin-binding protein 25(LOC4344338)					IPR008889:VQ,			Complete proteome,Reference proteome,
4349770	cation/calcium exchanger 5(LOC4349770)		GO:0010163~high-affinity potassium ion import,	GO:0005886~plasma membrane,GO:0016020~membrane,GO:0016021~integral component of membrane,GO:0034399~nuclear periphery,	GO:0015079~potassium ion transmembrane transporter activity,GO:0015081~sodium ion transmembrane transporter activity,	IPR004837:Sodium/calcium exchanger membrane region,			Complete proteome,Membrane,Reference proteome,Transmembrane,Transmembrane helix,
4341688	chaperone protein dnaJ 8, chloroplastic(LOC4341688)					IPR001623:DnaJ domain,		SM00271:DnaJ,	Complete proteome,Reference proteome,
4349267	chitinase 8(LOC4349267)		GO:0000272~polysaccharide catabolic process,GO:0006032~chitin catabolic process,GO:0006040~amino sugar metabolic process,GO:0016998~cell wall macromolecule catabolic process,GO:0051707~response to other organism,	GO:0005622~intracellular,	GO:0004568~chitinase activity,	IPR000726:Glycoside hydrolase, family 19, catalytic,IPR016283:Glycoside hydrolase, family 19,IPR023346:Lysozyme-like domain,			Carbohydrate metabolism,Complete proteome,Disulfide bond,Glycosidase,Hydrolase,Polysaccharide degradation,Reference proteome,Signal,	chain:Chitinase 8,disulfide bond,sequence conflict,signal peptide,
4331018	classical arabinogalactan protein 9(LOC4331018)								Complete proteome,Reference proteome,
4324708	coenzyme Q-binding protein COQ10 homolog, mitochondrial(LOC4324708)					IPR005031:Streptomyces cyclase/dehydrase,IPR023393:START-like domain,			Complete proteome,Reference proteome,
4335157	crocetin glucosyltransferase 2(LOC4335157)		GO:0009813~flavonoid biosynthetic process,GO:0052696~flavonoid glucuronidation,	GO:0009536~plastid,GO:0043231~intracellular membrane-bounded organelle,	GO:0080043~quercetin 3-O-glucosyltransferase activity,GO:0080044~quercetin 7-O-glucosyltransferase activity,	IPR002213:UDP-glucuronosyl/UDP-glucosyltransferase,			Complete proteome,Reference proteome,
4343032	cytochrome P450 709B1(LOC4343032)	Secondary metabolites biosynthesis, transport, and catabolism,			GO:0004497~monooxygenase activity,GO:0005506~iron ion binding,GO:0016705~oxidoreductase activity, acting on paired donors, with incorporation or reduction of molecular oxygen,GO:0020037~heme binding,	IPR001128:Cytochrome P450,IPR002401:Cytochrome P450, E-class, group I,IPR017972:Cytochrome P450, conserved site,			Complete proteome,Heme,Iron,Metal-binding,Monooxygenase,Oxidoreductase,Reference proteome,
4326659	cytochrome P450 72A13(LOC4326659)	Secondary metabolites biosynthesis, transport, and catabolism,			GO:0004497~monooxygenase activity,GO:0005506~iron ion binding,GO:0016705~oxidoreductase activity, acting on paired donors, with incorporation or reduction of molecular oxygen,GO:0020037~heme binding,	IPR001128:Cytochrome P450,IPR002401:Cytochrome P450, E-class, group I,IPR017972:Cytochrome P450, conserved site,			Complete proteome,Heme,Iron,Metal-binding,Monooxygenase,Oxidoreductase,Reference proteome,
4344671	cytochrome P450 89A2(LOC4344671)	Secondary metabolites biosynthesis, transport, and catabolism,	GO:0044550~secondary metabolite biosynthetic process,	GO:0016020~membrane,	GO:0005506~iron ion binding,GO:0016709~oxidoreductase activity, acting on paired donors, with incorporation or reduction of molecular oxygen, NAD(P)H as one donor, and incorporation of one atom of oxygen,GO:0020037~heme binding,	IPR001128:Cytochrome P450,IPR002401:Cytochrome P450, E-class, group I,IPR017972:Cytochrome P450, conserved site,			Heme,Iron,Metal-binding,Monooxygenase,Oxidoreductase,Signal,
4331929	cytochrome b561 and DOMON domain-containing protein At3g25290(LOC4331929)		GO:0055114~oxidation-reduction process,	GO:0016020~membrane,GO:0016021~integral component of membrane,		IPR005018:DOMON domain,IPR006593:Cytochrome b561/ferric reductase transmembrane,IPR017214:Uncharacterised conserved protein UCP037471,		SM00665:B561,	Complete proteome,Electron transport,Membrane,Reference proteome,Signal,Transmembrane,Transmembrane helix,Transport,
4338825	cytochrome c(LOC4338825)		GO:0006122~mitochondrial electron transport, ubiquinol to cytochrome c,GO:0006123~mitochondrial electron transport, cytochrome c to oxygen,	GO:0005758~mitochondrial intermembrane space,GO:0070469~respiratory chain,	GO:0009055~electron carrier activity,GO:0020037~heme binding,GO:0046872~metal ion binding,	IPR002327:Cytochrome c, class IA/ IB,IPR009056:Cytochrome c domain,			3D-structure,Acetylation,Complete proteome,Direct protein sequencing,Electron transport,Heme,Iron,Metal-binding,Methylation,Mitochondrion,Reference proteome,Respiratory chain,Transport,	binding site:Heme (covalent),chain:Cytochrome c,helix,metal ion-binding site:Iron (heme axial ligand),modified residue,strand,turn,
4329891	cytosolic Fe-S cluster assembly factor NBP35(LOC4329891)		GO:0016226~iron-sulfur cluster assembly,	GO:0005737~cytoplasm,	GO:0005524~ATP binding,GO:0046872~metal ion binding,GO:0051539~4 iron, 4 sulfur cluster binding,	IPR000808:Mrp, conserved site,IPR019591:ATPase-like, ParA/MinD,IPR027417:P-loop containing nucleoside triphosphate hydrolase,			4Fe-4S,ATP-binding,Cytoplasm,Iron,Iron-sulfur,Metal-binding,Nucleotide-binding,
4343853	cytosolic sulfotransferase 12(LOC4343853)				GO:0008146~sulfotransferase activity,	IPR000863:Sulfotransferase domain,IPR027417:P-loop containing nucleoside triphosphate hydrolase,			Complete proteome,Reference proteome,Transferase,
4339974	dehydration-responsive element-binding protein 1C(LOC4339974)		GO:0006351~transcription, DNA-templated,	GO:0005634~nucleus,	GO:0003677~DNA binding,GO:0003700~transcription factor activity, sequence-specific DNA binding,	IPR001471:AP2/ERF domain,IPR016177:DNA-binding, integrase-type,		SM00380:AP2,	Activator,Complete proteome,DNA-binding,Nucleus,Reference proteome,Stress response,Transcription,Transcription regulation,	chain:Dehydration-responsive element-binding protein 1C,compositionally biased region:Ala-rich,DNA-binding region:AP2/ERF,
4335812	digalactosyldiacylglycerol synthase 1, chloroplastic(LOC4335812)					IPR001296:Glycosyl transferase, family 1,	osa00561:Glycerolipid metabolism,osa01100:Metabolic pathways,
4330201	dnaJ protein homolog 2(LOC4330201)		GO:0006457~protein folding,GO:0009408~response to heat,		GO:0005524~ATP binding,GO:0051082~unfolded protein binding,	IPR001305:Heat shock protein DnaJ, cysteine-rich domain,IPR001623:DnaJ domain,IPR002939:Chaperone DnaJ, C-terminal,IPR008971:HSP40/DnaJ peptide-binding,IPR012724:Chaperone DnaJ,IPR018253:DnaJ domain, conserved site,	osa04141:Protein processing in endoplasmic reticulum,	SM00271:DnaJ,	Complete proteome,Reference proteome,
4334359	dnaJ protein homolog(LOC4334359)		GO:0006457~protein folding,GO:0009408~response to heat,		GO:0005524~ATP binding,	IPR001305:Heat shock protein DnaJ, cysteine-rich domain,IPR001623:DnaJ domain,IPR002939:Chaperone DnaJ, C-terminal,IPR008971:HSP40/DnaJ peptide-binding,IPR012724:Chaperone DnaJ,IPR018253:DnaJ domain, conserved site,	osa04141:Protein processing in endoplasmic reticulum,	SM00271:DnaJ,	Complete proteome,Reference proteome,
4345900	dof zinc finger protein MNB1A(LOC4345900)		GO:0006355~regulation of transcription, DNA-templated,		GO:0003677~DNA binding,	IPR003851:Zinc finger, Dof-type,			Complete proteome,DNA-binding,Reference proteome,
4336947	ethylene-responsive transcription factor 11(LOC4336947)		GO:0006351~transcription, DNA-templated,	GO:0005634~nucleus,	GO:0003677~DNA binding,GO:0003700~transcription factor activity, sequence-specific DNA binding,	IPR001471:AP2/ERF domain,IPR016177:DNA-binding, integrase-type,		SM00380:AP2,	Complete proteome,DNA-binding,Nucleus,Reference proteome,Transcription,Transcription regulation,
4349395	ethylene-responsive transcription factor 5(LOC4349395)		GO:0006351~transcription, DNA-templated,	GO:0005634~nucleus,	GO:0003677~DNA binding,GO:0003700~transcription factor activity, sequence-specific DNA binding,	IPR001471:AP2/ERF domain,IPR016177:DNA-binding, integrase-type,		SM00380:AP2,	DNA-binding,Nucleus,Transcription,Transcription regulation,
4337341	ethylene-responsive transcription factor 7(LOC4337341)		GO:0006351~transcription, DNA-templated,	GO:0005634~nucleus,	GO:0003677~DNA binding,GO:0003700~transcription factor activity, sequence-specific DNA binding,	IPR001471:AP2/ERF domain,IPR016177:DNA-binding, integrase-type,		SM00380:AP2,	Complete proteome,DNA-binding,Nucleus,Reference proteome,Transcription,Transcription regulation,
4326511	eukaryotic peptide chain release factor subunit 1-3(LOC4326511)			GO:0005737~cytoplasm,	GO:0016149~translation release factor activity, codon specific,	IPR004403:Peptide chain release factor eRF1/aRF1,IPR005140:eRF1 domain 1/Pelota-like,IPR005141:eRF1 domain 2,IPR005142:eRF1 domain 3,IPR024049:Peptide Chain Release Factor eRF1/aRF1, N-terminal,	osa03015:mRNA surveillance pathway,	SM01194:SM01194,	Complete proteome,Reference proteome,
4329091	eukaryotic translation initiation factor 1A(LOC4329091)				GO:0003743~translation initiation factor activity,	IPR001253:Translation initiation factor 1A (eIF-1A),IPR006196:RNA-binding domain, S1, IF1 type,IPR012340:Nucleic acid-binding, OB-fold,IPR018104:Translation initiation factor 1A (eIF-1A), conserved site,	osa03013:RNA transport,	SM00652:eIF1a,	Complete proteome,Initiation factor,Protein biosynthesis,Reference proteome,
4343380	eukaryotic translation initiation factor 4B1(LOC4343380)			GO:0005739~mitochondrion,		IPR007608:Senescence regulator,			Complete proteome,Reference proteome,
9270871	eukaryotic translation initiation factor 5B(LOC9270871)				GO:0003743~translation initiation factor activity,GO:0003924~GTPase activity,GO:0005525~GTP binding,	IPR000795:Elongation factor, GTP-binding domain,IPR004161:Translation elongation factor EFTu/EF1A, domain 2,IPR009000:Translation elongation/initiation factor/Ribosomal, beta-barrel,IPR023115:Translation initiation factor IF- 2, domain 3,IPR027417:P-loop containing nucleoside triphosphate hydrolase,	osa03013:RNA transport,		Initiation factor,Protein biosynthesis,
4348852	eukaryotic translation initiation factor isoform 4E-2(LOC4348852)		GO:0006413~translational initiation,GO:0006417~regulation of translation,GO:0009615~response to virus,GO:0050687~negative regulation of defense response to virus,	GO:0005634~nucleus,GO:0005737~cytoplasm,GO:0005829~cytosol,	GO:0003723~RNA binding,GO:0003743~translation initiation factor activity,	IPR001040:Translation Initiation factor eIF- 4e,IPR019770:Eukaryotic translation initiation factor 4E (eIF-4E), conserved site,IPR023398:Translation Initiation factor eIF- 4e-like domain,	osa03013:RNA transport,		Complete proteome,Disulfide bond,Initiation factor,Protein biosynthesis,Reference proteome,RNA-binding,Translation regulation,	chain:Eukaryotic translation initiation factor 4E-2,sequence conflict,
4340672	exocyst complex component EXO70A1(LOC4340672)		GO:0006887~exocytosis,	GO:0000145~exocyst,		IPR004140:Exocyst complex protein Exo70,IPR016159:Cullin repeat-like-containing domain,
4327401	flavonol synthase/flavanone 3-hydroxylase(LOC4327401)	General function prediction only,			GO:0046872~metal ion binding,GO:0051213~dioxygenase activity,	IPR002283:Isopenicillin N synthase,IPR005123:Oxoglutarate/iron-dependent dioxygenase,IPR026992:Non-haem dioxygenase N-terminal domain,IPR027443:Isopenicillin N synthase-like,			Complete proteome,Iron,Metal-binding,Oxidoreductase,Reference proteome,
4325704	glutathione S-transferase 4(LOC4325704)	Posttranslational modification, protein turnover, chaperones,	GO:0006749~glutathione metabolic process,	GO:0005737~cytoplasm,	GO:0004364~glutathione transferase activity,	IPR004045:Glutathione S-transferase, N-terminal,IPR004046:Glutathione S-transferase, C-terminal,IPR010987:Glutathione S-transferase, C-terminal-like,IPR012336:Thioredoxin-like fold,	osa00480:Glutathione metabolism,		Complete proteome,Reference proteome,Transferase,
4338787	glutathione transferase GST 23(LOC4338787)		GO:0006749~glutathione metabolic process,GO:0009407~toxin catabolic process,	GO:0005737~cytoplasm,	GO:0004364~glutathione transferase activity,	IPR004045:Glutathione S-transferase, N-terminal,IPR010987:Glutathione S-transferase, C-terminal-like,IPR012336:Thioredoxin-like fold,			Complete proteome,Reference proteome,Transferase,
4332113	heat stress transcription factor A-9(LOC4332113)		GO:0006351~transcription, DNA-templated,	GO:0005634~nucleus,GO:0005737~cytoplasm,	GO:0003700~transcription factor activity, sequence-specific DNA binding,GO:0043565~sequence-specific DNA binding,	IPR000232:Heat shock factor (HSF)-type, DNA-binding,IPR011991:Winged helix-turn-helix DNA-binding domain,		SM00415:HSF,	Alternative splicing,Coiled coil,Complete proteome,Cytoplasm,DNA-binding,Nucleus,Phosphoprotein,Reference proteome,Stress response,Transcription,Transcription regulation,	chain:Heat stress transcription factor A-9,compositionally biased region:Poly-Gln,compositionally biased region:Poly-Gly,region of interest:Hydrophobic repeat HR-A/B,short sequence motif:Nuclear export signal,short sequence motif:Nuclear localization signal,splice variant,
4347259	heat stress transcription factor B-1(LOC4347259)		GO:0006351~transcription, DNA-templated,GO:0045892~negative regulation of transcription, DNA-templated,	GO:0005634~nucleus,GO:0005737~cytoplasm,	GO:0003700~transcription factor activity, sequence-specific DNA binding,GO:0043565~sequence-specific DNA binding,	IPR000232:Heat shock factor (HSF)-type, DNA-binding,IPR011991:Winged helix-turn-helix DNA-binding domain,		SM00415:HSF,	Coiled coil,Complete proteome,Cytoplasm,DNA-binding,Nucleus,Phosphoprotein,Reference proteome,Stress response,Transcription,Transcription regulation,	chain:Heat stress transcription factor B-1,compositionally biased region:Poly-Gly,compositionally biased region:Poly-Ser,region of interest:Hydrophobic repeat HR-A/B,short sequence motif:Nuclear export signal,short sequence motif:Nuclear localization signal,
4325558	heme-binding protein 2(LOC4325558)					IPR006917:SOUL haem-binding protein,IPR011256:Regulatory factor, effector, bacterial,			Complete proteome,Reference proteome,Signal,
4326757	high molecular mass early light-inducible protein HV58, chloroplastic(LOC4326757)					IPR022796:Chlorophyll A-B binding protein,			Complete proteome,Reference proteome,Signal,
4340199	hsp70-Hsp90 organizing protein 1(LOC4340199)	General function prediction only,			GO:0004842~ubiquitin-protein transferase activity,	IPR003613:U box domain,IPR011990:Tetratricopeptide-like helical,IPR013026:Tetratricopeptide repeat-containing domain,IPR013083:Zinc finger, RING/FYVE/PHD-type,IPR019734:Tetratricopeptide repeat,		SM00028:TPR,SM00504:Ubox,	Coiled coil,Complete proteome,Reference proteome,
107276353	hypoxanthine-guanine phosphoribosyltransferase-like(LOC107276353)		GO:0006166~purine ribonucleoside salvage,	GO:0005737~cytoplasm,	GO:0004422~hypoxanthine phosphoribosyltransferase activity,	IPR000836:Phosphoribosyltransferase domain,IPR005904:Hypoxanthine phosphoribosyl transferase,			Complete proteome,Reference proteome,
4332844	inactive beta-amylase 9(LOC4332844)		GO:0000272~polysaccharide catabolic process,	GO:0009536~plastid,	GO:0016161~beta-amylase activity,	IPR001554:Glycoside hydrolase, family 14,IPR013781:Glycoside hydrolase, catalytic domain,IPR017853:Glycoside hydrolase, superfamily,			Carbohydrate metabolism,Complete proteome,Glycosidase,Hydrolase,Polysaccharide degradation,Reference proteome,
4331917	inositol-3-phosphate synthase(LOC4331917)		GO:0006021~inositol biosynthetic process,GO:0008654~phospholipid biosynthetic process,	GO:0005737~cytoplasm,	GO:0004512~inositol-3-phosphate synthase activity,	IPR002587:Myo-inositol-1-phosphate synthase,IPR013021:Myo-inositol-1-phosphate synthase, GAPDH-like,IPR016040:NAD(P)-binding domain,	osa00562:Inositol phosphate metabolism,osa01100:Metabolic pathways,osa01130:Biosynthesis of antibiotics,		Complete proteome,Cytoplasm,Inositol biosynthesis,Isomerase,Lipid biosynthesis,Lipid metabolism,NAD,Phospholipid biosynthesis,Phospholipid metabolism,Reference proteome,	chain:Inositol-3-phosphate synthase,sequence conflict,
4336551	leiomodin-2(LOC4336551)				GO:0003677~DNA binding,	IPR017877:Myb-like domain,
107278476	leucine-rich repeat protein soc-2 homolog(LOC107278476)								Complete proteome,Reference proteome,
4325649	lipid phosphate phosphatase 2(LOC4325649)		GO:0006644~phospholipid metabolic process,GO:0007165~signal transduction,GO:0046839~phospholipid dephosphorylation,	GO:0005887~integral component of plasma membrane,	GO:0008195~phosphatidate phosphatase activity,	IPR000326:Phosphatidic acid phosphatase type 2/haloperoxidase,		SM00014:acidPPc,	Complete proteome,Membrane,Reference proteome,Transmembrane,Transmembrane helix,
4342043	lysophospholipid acyltransferase LPEAT2(LOC4342043)	Signal transduction mechanisms / Cytoskeleton / Cell division and chromosome partitioning / General function prediction only,	GO:0008152~metabolic process,		GO:0005509~calcium ion binding,GO:0016746~transferase activity, transferring acyl groups,	IPR002048:EF-hand domain,IPR002123:Phospholipid/glycerol acyltransferase,IPR011992:EF-hand-like domain,	osa00564:Glycerophospholipid metabolism,osa00565:Ether lipid metabolism,osa01100:Metabolic pathways,	SM00563:PlsC,	Complete proteome,Reference proteome,
4345410	major allergen Mal d 1(LOC4345410)		GO:0006952~defense response,GO:0009607~response to biotic stimulus,GO:0009738~abscisic acid-activated signaling pathway,GO:0080163~regulation of protein serine/threonine phosphatase activity,	GO:0005634~nucleus,GO:0005737~cytoplasm,	GO:0004864~protein phosphatase inhibitor activity,GO:0004872~receptor activity,GO:0010427~abscisic acid binding,	IPR000916:Bet v I domain,IPR023393:START-like domain,		SM01037:SM01037,	Complete proteome,Reference proteome,
4334293	mitochondrial import inner membrane translocase subunit TIM14-3(LOC4334293)			GO:0005739~mitochondrion,GO:0009536~plastid,		IPR001623:DnaJ domain,		SM00271:DnaJ,
4330648	mitochondrial metalloendopeptidase OMA1(LOC4330648)				GO:0004222~metalloendopeptidase activity,	IPR001915:Peptidase M48,			Complete proteome,Hydrolase,Protease,Reference proteome,
4347248	mitochondrial phosphate carrier protein 3, mitochondrial(LOC4347248)		GO:0006412~translation,GO:0006810~transport,GO:0009651~response to salt stress,	GO:0016021~integral component of membrane,	GO:0003735~structural constituent of ribosome,	IPR018108:Mitochondrial substrate/solute carrier,IPR023395:Mitochondrial carrier domain,			Complete proteome,Membrane,Reference proteome,Transmembrane,Transmembrane helix,Transport,
4326668	mitogen-activated protein kinase 10(LOC4326668)			GO:0005622~intracellular,	GO:0004707~MAP kinase activity,GO:0005524~ATP binding,	IPR000719:Protein kinase, catalytic domain,IPR003527:Mitogen-activated protein (MAP) kinase, conserved site,IPR011009:Protein kinase-like domain,IPR017441:Protein kinase, ATP binding site,		SM00220:S_TKc,	ATP-binding,Complete proteome,Kinase,Nucleotide-binding,Phosphoprotein,Reference proteome,Serine/threonine-protein kinase,Transferase,	active site:Proton acceptor,binding site:ATP,chain:Mitogen-activated protein kinase 10,domain:Protein kinase,modified residue,nucleotide phosphate-binding region:ATP,sequence conflict,short sequence motif:TXY,
4339497	mitogen-activated protein kinase kinase kinase 2(LOC4339497)				GO:0004672~protein kinase activity,GO:0005524~ATP binding,	IPR000719:Protein kinase, catalytic domain,IPR008271:Serine/threonine-protein kinase, active site,IPR011009:Protein kinase-like domain,		SM00220:S_TKc,
4331389	molybdate-anion transporter(LOC4331389)			GO:0016020~membrane,GO:0016021~integral component of membrane,	GO:0015098~molybdate ion transmembrane transporter activity,	IPR008509:Protein of unknown function DUF791,IPR020846:Major facilitator superfamily domain,			Complete proteome,Membrane,Reference proteome,Transmembrane,Transmembrane helix,
4327316	monothiol glutaredoxin-S2(LOC4327316)		GO:0045454~cell redox homeostasis,	GO:0005737~cytoplasm,	GO:0009055~electron carrier activity,GO:0015035~protein disulfide oxidoreductase activity,GO:0046872~metal ion binding,GO:0051537~2 iron, 2 sulfur cluster binding,	IPR002109:Glutaredoxin,IPR011905:Glutaredoxin-like, plant II,IPR012336:Thioredoxin-like fold,			2Fe-2S,Complete proteome,Cytoplasm,Iron,Iron-sulfur,Metal-binding,Redox-active center,Reference proteome,	chain:Monothiol glutaredoxin-S2,domain:Glutaredoxin,
4333126	ninja-family protein Os03g0419100(LOC4333126)		GO:0007165~signal transduction,	GO:0005634~nucleus,		IPR012463:Protein of unknown function DUF1675,			Complete proteome,Nucleus,Reference proteome,	chain:UPF0737 protein Os03g0419100,compositionally biased region:Arg-rich,compositionally biased region:Poly-Gly,
4343834	ninja-family protein Os07g0602900(LOC4343834)		GO:0007165~signal transduction,	GO:0005634~nucleus,		IPR012463:Protein of unknown function DUF1675,			Complete proteome,Nucleus,Reference proteome,	chain:UPF0737 protein Os07g0602900,compositionally biased region:Gly-rich,compositionally biased region:Poly-Gly,sequence conflict,
4340670	nudix hydrolase 21, chloroplastic(LOC4340670)		GO:0009164~nucleoside catabolic process,	GO:0005634~nucleus,GO:0005737~cytoplasm,	GO:0016818~hydrolase activity, acting on acid anhydrides, in phosphorus-containing anhydrides,	IPR000086:NUDIX hydrolase domain,IPR015797:NUDIX hydrolase domain-like,IPR020084:NUDIX hydrolase, conserved site,			Complete proteome,Reference proteome,
4327006	pathogenesis-related genes transcriptional activator PTI5(LOC4327006)		GO:0006351~transcription, DNA-templated,	GO:0005634~nucleus,	GO:0003677~DNA binding,GO:0003700~transcription factor activity, sequence-specific DNA binding,	IPR001471:AP2/ERF domain,IPR016177:DNA-binding, integrase-type,		SM00380:AP2,	Complete proteome,DNA-binding,Nucleus,Reference proteome,Transcription,Transcription regulation,
4349402	peptide methionine sulfoxide reductase A4, chloroplastic(LOC4349402)		GO:0006979~response to oxidative stress,GO:0009651~response to salt stress,GO:0009735~response to cytokinin,GO:0030091~protein repair,GO:0034599~cellular response to oxidative stress,	GO:0005739~mitochondrion,GO:0009507~chloroplast,GO:0009536~plastid,GO:0009570~chloroplast stroma,GO:0009941~chloroplast envelope,	GO:0008113~peptide-methionine (S)-S-oxide reductase activity,	IPR002569:Peptide methionine sulphoxide reductase MsrA,			Alternative splicing,Chloroplast,Complete proteome,Oxidoreductase,Plastid,Reference proteome,Transit peptide,
4326678	peroxisomal biogenesis factor 6(LOC4326678)		GO:0051301~cell division,	GO:0005634~nucleus,	GO:0005524~ATP binding,	IPR003593:AAA+ ATPase domain,IPR003959:ATPase, AAA-type, core,IPR003960:ATPase, AAA-type, conserved site,IPR027417:P-loop containing nucleoside triphosphate hydrolase,		SM00382:AAA,	Cell cycle,Cell division,Complete proteome,Reference proteome,
4330561	phosphatidylinositol/phosphatidylcholine transfer protein SFH9(LOC4330561)					IPR001251:CRAL-TRIO domain,IPR011074:CRAL/TRIO, N-terminal domain,		SM00516:SEC14,SM01100:SM01100,	Complete proteome,Reference proteome,
4337549	polygalacturonase inhibitor(LOC4337549)	Function unknown,				IPR001611:Leucine-rich repeat,IPR013210:Leucine-rich repeat-containing N-terminal, type 2,			Complete proteome,Leucine-rich repeat,Reference proteome,Repeat,Signal,
4333590	probable E3 ubiquitin-protein ligase BAH1-like 1(LOC4333590)		GO:0016567~protein ubiquitination,GO:0043161~proteasome-mediated ubiquitin-dependent protein catabolic process,	GO:0005634~nucleus,	GO:0008270~zinc ion binding,GO:0016874~ligase activity,GO:0061630~ubiquitin protein ligase activity,	IPR001841:Zinc finger, RING-type,IPR004331:SPX, N-terminal,IPR013083:Zinc finger, RING/FYVE/PHD-type,IPR017907:Zinc finger, RING-type, conserved site,IPR027370:RING-type zinc-finger, LisH dimerisation motif,		SM00184:RING,	Complete proteome,Metal-binding,Reference proteome,Transferase,Ubl conjugation pathway,Zinc,Zinc-finger,
4334271	probable LRR receptor-like serine/threonine-protein kinase At2g16250(LOC4334271)			GO:0016021~integral component of membrane,	GO:0004672~protein kinase activity,GO:0005524~ATP binding,	IPR000719:Protein kinase, catalytic domain,IPR001245:Serine-threonine/tyrosine-protein kinase catalytic domain,IPR001611:Leucine-rich repeat,IPR011009:Protein kinase-like domain,		SM00220:S_TKc,	Complete proteome,Kinase,Membrane,Receptor,Reference proteome,Signal,Transferase,Transmembrane,Transmembrane helix,
4325401	probable NADPH:quinone oxidoreductase 2(LOC4325401)				GO:0003955~NAD(P)H dehydrogenase (quinone) activity,	IPR005025:NADPH-dependent FMN reductase,			Complete proteome,Flavoprotein,FMN,NAD,NADP,Oxidoreductase,Reference proteome,	chain:Probable NADPH:quinone oxidoreductase 2,
4327518	probable WRKY transcription factor 33(LOC4327518)		GO:0006351~transcription, DNA-templated,GO:0009737~response to abscisic acid,GO:0009738~abscisic acid-activated signaling pathway,GO:0009739~response to gibberellin,GO:0009740~gibberellic acid mediated signaling pathway,GO:0009788~negative regulation of abscisic acid-activated signaling pathway,GO:0009938~negative regulation of gibberellic acid mediated signaling pathway,GO:0045893~positive regul…	GO:0005634~nucleus,	GO:0003677~DNA binding,GO:0003700~transcription factor activity, sequence-specific DNA binding,GO:0043565~sequence-specific DNA binding,	IPR003657:DNA-binding WRKY,	osa04626:Plant-pathogen interaction,	SM00774:WRKY,	Abscisic acid signaling pathway,Activator,Alternative splicing,Complete proteome,DNA-binding,Gibberellin signaling pathway,Nucleus,Reference proteome,Repeat,Transcription,Transcription regulation,
4345456	probable WRKY transcription factor 54(LOC4345456)				GO:0003700~transcription factor activity, sequence-specific DNA binding,GO:0043565~sequence-specific DNA binding,	IPR003657:DNA-binding WRKY,		SM00774:WRKY,	Complete proteome,Reference proteome,
4338413	probable WRKY transcription factor 70(LOC4338413)				GO:0003700~transcription factor activity, sequence-specific DNA binding,GO:0043565~sequence-specific DNA binding,	IPR003657:DNA-binding WRKY,		SM00774:WRKY,	Complete proteome,Reference proteome,
4337358	probable adenylate kinase 6, chloroplastic(LOC4337358)			GO:0009507~chloroplast,	GO:0004017~adenylate kinase activity,GO:0005524~ATP binding,	IPR000850:Adenylate kinase,IPR006259:Adenylate kinase subfamily,IPR027417:P-loop containing nucleoside triphosphate hydrolase,			ATP-binding,Chloroplast,Complete proteome,Kinase,Nucleotide-binding,Plastid,Reference proteome,Transferase,Transit peptide,
4325586	probable choline kinase 2(LOC4325586)				GO:0016301~kinase activity,	IPR011009:Protein kinase-like domain,	osa00564:Glycerophospholipid metabolism,osa01100:Metabolic pathways,		Complete proteome,Kinase,Reference proteome,Transferase,
4347160	probable ethanolamine kinase(LOC4347160)						osa00564:Glycerophospholipid metabolism,osa01100:Metabolic pathways,
4333715	probable galacturonosyltransferase-like 1(LOC4333715)		GO:0000271~polysaccharide biosynthetic process,	GO:0005794~Golgi apparatus,	GO:0016757~transferase activity, transferring glycosyl groups,	IPR002495:Glycosyl transferase, family 8,			Complete proteome,Reference proteome,Signal,Transferase,
4338366	probable leucine-rich repeat receptor-like protein kinase At5g49770(LOC4338366)			GO:0016021~integral component of membrane,	GO:0004674~protein serine/threonine kinase activity,GO:0005524~ATP binding,	IPR000719:Protein kinase, catalytic domain,IPR008271:Serine/threonine-protein kinase, active site,IPR011009:Protein kinase-like domain,IPR013210:Leucine-rich repeat-containing N-terminal, type 2,IPR013320:Concanavalin A-like lectin/glucanase, subgroup,IPR017441:Protein kinase, ATP binding site,		SM00220:S_TKc,	ATP-binding,Complete proteome,Kinase,Leucine-rich repeat,Membrane,Nucleotide-binding,Reference proteome,Repeat,Serine/threonine-protein kinase,Signal,Transferase,Transmembrane,Transmembrane helix,
4336627	probable phospholipid hydroperoxide glutathione peroxidase(LOC4336627)		GO:0006979~response to oxidative stress,	GO:0016020~membrane,	GO:0004602~glutathione peroxidase activity,	IPR000889:Glutathione peroxidase,IPR012336:Thioredoxin-like fold,	osa00480:Glutathione metabolism,osa00590:Arachidonic acid metabolism,		Complete proteome,Oxidoreductase,Peroxidase,Reference proteome,
4337359	probable polyamine oxidase 2(LOC4337359)				GO:0016491~oxidoreductase activity,	IPR001613:Flavin amine oxidase,IPR002937:Amine oxidase,IPR016040:NAD(P)-binding domain,IPR023753:Pyridine nucleotide-disulphide oxidoreductase, FAD/NAD(P)-binding domain,			Complete proteome,Reference proteome,
4332004	probable protein phosphatase 2C 29(LOC4332004)				GO:0004722~protein serine/threonine phosphatase activity,GO:0046872~metal ion binding,	IPR000222:Protein phosphatase 2C, manganese/magnesium aspartate binding site,IPR001932:Protein phosphatase 2C (PP2C)-like,IPR015655:Protein phosphatase 2C,		SM00331:PP2C_SIG,SM00332:PP2Cc,	Complete proteome,Hydrolase,Magnesium,Manganese,Metal-binding,Protein phosphatase,Reference proteome,	chain:Probable protein phosphatase 2C 29,compositionally biased region:Cys-rich,compositionally biased region:Poly-Gly,domain:PP2C-like,metal ion-binding site:Manganese 1,metal ion-binding site:Manganese 1; via carbonyl oxygen,metal ion-binding site:Manganese 2,
4336940	probable protein phosphatase 2C 44(LOC4336940)			GO:0009536~plastid,	GO:0004722~protein serine/threonine phosphatase activity,GO:0046872~metal ion binding,	IPR001932:Protein phosphatase 2C (PP2C)-like,IPR015655:Protein phosphatase 2C,		SM00332:PP2Cc,	Complete proteome,Hydrolase,Magnesium,Manganese,Metal-binding,Protein phosphatase,Reference proteome,	chain:Probable protein phosphatase 2C 44,compositionally biased region:Ser-rich,domain:PP2C-like,metal ion-binding site:Manganese 1,metal ion-binding site:Manganese 1; via carbonyl oxygen,metal ion-binding site:Manganese 2,sequence conflict,
4327465	probable protein phosphatase 2C 9(LOC4327465)			GO:0016021~integral component of membrane,	GO:0004722~protein serine/threonine phosphatase activity,GO:0046872~metal ion binding,	IPR000222:Protein phosphatase 2C, manganese/magnesium aspartate binding site,IPR001932:Protein phosphatase 2C (PP2C)-like,IPR015655:Protein phosphatase 2C,	osa04075:Plant hormone signal transduction,osa04931:Insulin resistance,	SM00332:PP2Cc,	Complete proteome,Hydrolase,Magnesium,Manganese,Membrane,Metal-binding,Protein phosphatase,Reference proteome,Transmembrane,Transmembrane helix,	chain:Probable protein phosphatase 2C 9,compositionally biased region:Poly-Arg,domain:PP2C-like,metal ion-binding site:Manganese 1,metal ion-binding site:Manganese 1; via carbonyl oxygen,metal ion-binding site:Manganese 2,sequence conflict,transmembrane region,
4325700	probable serine/threonine-protein kinase At1g18390(LOC4325700)		GO:0007166~cell surface receptor signaling pathway,	GO:0005886~plasma membrane,GO:0016021~integral component of membrane,	GO:0004674~protein serine/threonine kinase activity,GO:0005524~ATP binding,GO:0030247~polysaccharide binding,	IPR000719:Protein kinase, catalytic domain,IPR008271:Serine/threonine-protein kinase, active site,IPR011009:Protein kinase-like domain,IPR013320:Concanavalin A-like lectin/glucanase, subgroup,IPR017441:Protein kinase, ATP binding site,IPR025287:Wall-associated receptor kinase galacturonan-binding domain,		SM00220:S_TKc,	Complete proteome,Kinase,Membrane,Reference proteome,Signal,Transferase,Transmembrane,Transmembrane helix,
4326402	probable serine/threonine-protein kinase NAK(LOC4326402)				GO:0004674~protein serine/threonine kinase activity,GO:0005524~ATP binding,	IPR000719:Protein kinase, catalytic domain,IPR001245:Serine-threonine/tyrosine-protein kinase catalytic domain,IPR008271:Serine/threonine-protein kinase, active site,IPR011009:Protein kinase-like domain,IPR013320:Concanavalin A-like lectin/glucanase, subgroup,IPR017441:Protein kinase, ATP binding site,			ATP-binding,Complete proteome,Kinase,Nucleotide-binding,Reference proteome,Serine/threonine-protein kinase,Transferase,
4343738	probable serine/threonine-protein kinase WNK5(LOC4343738)		GO:0006468~protein phosphorylation,GO:0035556~intracellular signal transduction,	GO:0005829~cytosol,	GO:0004674~protein serine/threonine kinase activity,GO:0005524~ATP binding,	IPR000719:Protein kinase, catalytic domain,IPR011009:Protein kinase-like domain,			ATP-binding,Complete proteome,Kinase,Nucleotide-binding,Reference proteome,Serine/threonine-protein kinase,Transferase,	active site:Proton acceptor,binding site:ATP,chain:Probable serine/threonine-protein kinase WNK5,domain:Protein kinase,nucleotide phosphate-binding region:ATP,
4349141	probable trehalase(LOC4349141)		GO:0005993~trehalose catabolic process,	GO:0005886~plasma membrane,	GO:0004555~alpha,alpha-trehalase activity,	IPR001661:Glycoside hydrolase, family 37,IPR008928:Six-hairpin glycosidase-like,IPR018232:Glycoside hydrolase, family 37, conserved site,	osa00500:Starch and sucrose metabolism,osa01100:Metabolic pathways,		Complete proteome,Glycosidase,Hydrolase,Reference proteome,Stress response,
4330221	probable trehalose-phosphate phosphatase 1(LOC4330221)		GO:0005992~trehalose biosynthetic process,GO:0009409~response to cold,GO:0009651~response to salt stress,GO:0070413~trehalose metabolism in response to stress,	GO:0005737~cytoplasm,	GO:0004805~trehalose-phosphatase activity,	IPR003337:Trehalose-phosphatase,IPR006379:HAD-superfamily hydrolase, subfamily IIB,IPR023214:HAD-like domain,	osa00500:Starch and sucrose metabolism,osa01100:Metabolic pathways,		Complete proteome,Hydrolase,Reference proteome,Stress response,
4329142	protein ASPARTIC PROTEASE IN GUARD CELL 1(LOC4329142)		GO:0006508~proteolysis,GO:0030163~protein catabolic process,		GO:0004190~aspartic-type endopeptidase activity,	IPR001461:Peptidase A1,IPR021109:Aspartic peptidase,			Complete proteome,Reference proteome,Signal,
4347403	protein ASPARTIC PROTEASE IN GUARD CELL 1(LOC4347403)		GO:0006508~proteolysis,GO:0030163~protein catabolic process,		GO:0003677~DNA binding,GO:0004190~aspartic-type endopeptidase activity,	IPR001461:Peptidase A1,IPR001969:Peptidase aspartic, active site,IPR021109:Aspartic peptidase,			Aspartyl protease,Complete proteome,DNA-binding,Hydrolase,Protease,Reference proteome,Signal,
4324760	protein BUD31 homolog 1(LOC4324760)		GO:0000398~mRNA splicing, via spliceosome,	GO:0005634~nucleus,GO:0005681~spliceosomal complex,		IPR001748:G10 protein,IPR018230:BUD31/G10-related, conserved site,	osa03040:Spliceosome,		Complete proteome,Nucleus,Reference proteome,	chain:Protein BUD31 homolog 1,
4325899	protein DEHYDRATION-INDUCED 19 homolog 3(LOC4325899)					IPR008598:Drought induced 19/ RING finger protein 114,			Complete proteome,Reference proteome,	chain:Protein DEHYDRATION-INDUCED 19 homolog 3,
4330303	protein DETOXIFICATION 49(LOC4330303)	Defense mechanisms,	GO:0006855~drug transmembrane transport,	GO:0016021~integral component of membrane,	GO:0015238~drug transmembrane transporter activity,GO:0015297~antiporter activity,	IPR002528:Multi antimicrobial extrusion protein,			Complete proteome,Membrane,Reference proteome,Transmembrane,Transmembrane helix,
4330777	protein EXORDIUM(LOC4330777)					IPR006766:Phosphate-induced protein 1,			Complete proteome,Reference proteome,Signal,
4325820	protein HASTY 1(LOC4325820)		GO:0006405~RNA export from nucleus,GO:0046825~regulation of protein export from nucleus,	GO:0005634~nucleus,GO:0005737~cytoplasm,GO:0042565~RNA nuclear export complex,	GO:0003723~RNA binding,GO:0005049~nuclear export signal receptor activity,	IPR011989:Armadillo-like helical,IPR013598:Exportin-1/Importin-beta-like,IPR016024:Armadillo-type fold,	osa03013:RNA transport,		Complete proteome,Reference proteome,
4325404	protein LATERAL ROOT PRIMORDIUM 1(LOC4325404)					IPR006510:Zinc finger, lateral root primordium type 1,IPR006511:Lateral Root Primordium type 1, C-terminal,IPR007818:Protein of unknown function DUF702,			Complete proteome,Reference proteome,
4333080	protein LAZ1 homolog 2(LOC4333080)		GO:0006810~transport,	GO:0016020~membrane,GO:0016021~integral component of membrane,	GO:0005215~transporter activity,	IPR005178:Organic solute transporter Ost-alpha,			Complete proteome,Membrane,Reference proteome,Transmembrane,Transmembrane helix,
4338378	protein LURP-one-related 8(LOC4338378)		GO:0006952~defense response,			IPR007612:LURP1-like domain,IPR025659:Tubby C-terminal-like domain,			Complete proteome,Reference proteome,
9268455	protein MKS1(LOC9268455)					IPR008889:VQ,			Complete proteome,Reference proteome,
4329846	protein NBR1 homolog(LOC4329846)				GO:0008270~zinc ion binding,	IPR000270:Phox/Bem1p,IPR000433:Zinc finger, ZZ-type,IPR009060:UBA-like,IPR015940:Ubiquitin-associated/translation elongation factor EF1B, N-terminal, eukaryote,		SM00291:ZnF_ZZ,SM00666:PB1,	Complete proteome,Reference proteome,
4335932	protein NRT1/ PTR FAMILY 4.4(LOC4335932)			GO:0016021~integral component of membrane,	GO:0005215~transporter activity,	IPR000109:Proton-dependent oligopeptide transporter family,IPR020846:Major facilitator superfamily domain,			Complete proteome,Membrane,Reference proteome,Transmembrane,Transmembrane helix,
4324382	protein SAD1/UNC-84 domain protein 1(LOC4324382)		GO:0006998~nuclear envelope organization,	GO:0005635~nuclear envelope,GO:0009536~plastid,		IPR012919:Sad1/UNC-like, C-terminal,			Coiled coil,Complete proteome,Reference proteome,
4325688	protein SAR DEFICIENT 1(LOC4325688)		GO:0006950~response to stress,			IPR012416:Calmodulin binding protein-like,			Complete proteome,Reference proteome,
4330592	protein TIC 20-v, chloroplastic(LOC4330592)			GO:0016020~membrane,
4347164	protein TIFY 10c(LOC4347164)		GO:0006351~transcription, DNA-templated,GO:0006355~regulation of transcription, DNA-templated,GO:0006952~defense response,GO:0009611~response to wounding,GO:0031347~regulation of defense response,GO:1903507~negative regulation of nucleic acid-templated transcription,GO:2000022~regulation of jasmonic acid mediated signaling pathway,	GO:0005634~nucleus,GO:0005829~cytosol,	GO:0003714~transcription corepressor activity,	IPR010399:Tify,IPR018467:CO/COL/TOC1, conserved site,	osa04075:Plant hormone signal transduction,	SM00979:SM00979,	Complete proteome,Cytoplasm,Jasmonic acid signaling pathway,Nucleus,Plant defense,Reference proteome,Transcription,Transcription regulation,Ubl conjugation,
4348533	protein TIFY 11d(LOC4348533)		GO:0006351~transcription, DNA-templated,GO:0006355~regulation of transcription, DNA-templated,GO:0009611~response to wounding,GO:0031347~regulation of defense response,GO:1903507~negative regulation of nucleic acid-templated transcription,GO:2000022~regulation of jasmonic acid mediated signaling pathway,	GO:0005634~nucleus,	GO:0003714~transcription corepressor activity,	IPR010399:Tify,IPR018467:CO/COL/TOC1, conserved site,	osa04075:Plant hormone signal transduction,	SM00979:SM00979,	Complete proteome,Jasmonic acid signaling pathway,Reference proteome,Stress response,Transcription,Transcription regulation,Ubl conjugation,
4347000	protein TIFY 6b(LOC4347000)		GO:0006351~transcription, DNA-templated,GO:0006355~regulation of transcription, DNA-templated,GO:0009611~response to wounding,GO:0031347~regulation of defense response,GO:1903507~negative regulation of nucleic acid-templated transcription,GO:2000022~regulation of jasmonic acid mediated signaling pathway,	GO:0005634~nucleus,	GO:0003714~transcription corepressor activity,	IPR010399:Tify,IPR018467:CO/COL/TOC1, conserved site,	osa04075:Plant hormone signal transduction,	SM00979:SM00979,	Complete proteome,Jasmonic acid signaling pathway,Reference proteome,Transcription,Transcription regulation,Ubl conjugation,
4338934	protein TRANSPARENT TESTA 1(LOC4338934)				GO:0003676~nucleic acid binding,GO:0046872~metal ion binding,	IPR003616:Post-SET domain,IPR007087:Zinc finger, C2H2,IPR013087:Zinc finger C2H2-type/integrase DNA-binding domain,			Complete proteome,Reference proteome,
4337461	protein YLS9(LOC4337461)		GO:0006952~defense response,	GO:0009506~plasmodesma,GO:0009536~plastid,GO:0016021~integral component of membrane,GO:0046658~anchored component of plasma membrane,	GO:0004871~signal transducer activity,	IPR004864:Late embryogenesis abundant protein, LEA-14,			Complete proteome,Membrane,Reference proteome,Transmembrane,Transmembrane helix,
4348639	putative calcium-transporting ATPase 13, plasma membrane-type(LOC4348639)			GO:0016020~membrane,GO:0016021~integral component of membrane,	GO:0005388~calcium-transporting ATPase activity,GO:0005524~ATP binding,GO:0046872~metal ion binding,	IPR001757:Cation-transporting P-type ATPase,IPR004014:Cation-transporting P-type ATPase, N-terminal,IPR006068:Cation-transporting P-type ATPase, C-terminal,IPR006408:Calcium-transporting P-type ATPase, subfamily IIB,IPR008250:P-type ATPase, A domain,IPR018303:P-type ATPase, phosphorylation site,IPR023214:HAD-like domain,IPR023298:P-type ATPase, transmembrane domain,IPR023299:P-type ATPase, cytopl…		SM00831:SM00831,	ATP-binding,Calcium,Calcium transport,Hydrolase,Ion transport,Membrane,Nucleotide-binding,Transmembrane,Transmembrane helix,Transport,
4350204	putative disease resistance RPP13-like protein 3(LOC4350204)				GO:0043531~ADP binding,	IPR002182:NB-ARC,IPR027417:P-loop containing nucleoside triphosphate hydrolase,			Complete proteome,Reference proteome,
4349343	putative glucuronosyltransferase PGSIP8(LOC4349343)			GO:0016020~membrane,GO:0016021~integral component of membrane,	GO:0008466~glycogenin glucosyltransferase activity,				Complete proteome,Glycosyltransferase,Membrane,Reference proteome,Signal,Transferase,Transmembrane,Transmembrane helix,
4324200	putative nuclease HARBI1(LOC4324200)								Complete proteome,Reference proteome,
4325662	putative nuclease HARBI1(LOC4325662)								Complete proteome,Reference proteome,
4351217	scarecrow-like protein 9(LOC4351217)		GO:0006351~transcription, DNA-templated,GO:0006355~regulation of transcription, DNA-templated,	GO:0005634~nucleus,	GO:0003700~transcription factor activity, sequence-specific DNA binding,GO:0043565~sequence-specific DNA binding,	IPR005202:Transcription factor GRAS,			Complete proteome,Reference proteome,Transcription,Transcription regulation,
4338868	serine hydroxymethyltransferase 7(LOC4338868)		GO:0006544~glycine metabolic process,GO:0006563~L-serine metabolic process,GO:0035999~tetrahydrofolate interconversion,		GO:0004372~glycine hydroxymethyltransferase activity,GO:0008168~methyltransferase activity,GO:0030170~pyridoxal phosphate binding,	IPR001085:Serine hydroxymethyltransferase,IPR001680:WD40 repeat,IPR015421:Pyridoxal phosphate-dependent transferase, major region, subdomain 1,IPR015422:Pyridoxal phosphate-dependent transferase, major region, subdomain 2,IPR015424:Pyridoxal phosphate-dependent transferase,IPR019775:WD40 repeat, conserved site,IPR019798:Serine hydroxymethyltransferase, pyridoxal phosphate binding site,	osa00260:Glycine, serine and threonine metabolism,osa00460:Cyanoamino acid metabolism,osa00630:Glyoxylate and dicarboxylate metabolism,osa00670:One carbon pool by folate,osa01100:Metabolic pathways,osa01110:Biosynthesis of secondary metabolites,osa01130:Biosynthesis of antibiotics,osa01200:Carbon metabolism,osa01230:Biosynthesis of amino acids,		Complete proteome,Methyltransferase,One-carbon metabolism,Pyridoxal phosphate,Reference proteome,Transferase,
4341761	serine/threonine-protein kinase At5g01020(LOC4341761)				GO:0004674~protein serine/threonine kinase activity,GO:0005524~ATP binding,	IPR000719:Protein kinase, catalytic domain,IPR008271:Serine/threonine-protein kinase, active site,IPR011009:Protein kinase-like domain,IPR013320:Concanavalin A-like lectin/glucanase, subgroup,IPR017441:Protein kinase, ATP binding site,			ATP-binding,Complete proteome,Kinase,Nucleotide-binding,Reference proteome,Serine/threonine-protein kinase,Transferase,
9271001	serpin-Z6B(LOC9271001)			GO:0005615~extracellular space,	GO:0004867~serine-type endopeptidase inhibitor activity,	IPR000215:Serpin family,IPR023796:Serpin domain,		SM00093:SERPIN,	Complete proteome,Protease inhibitor,Reference proteome,Serine protease inhibitor,
4324449	single myb histone 2(LOC4324449)		GO:0006334~nucleosome assembly,	GO:0000786~nucleosome,GO:0005634~nucleus,	GO:0003677~DNA binding,	IPR001005:SANT/Myb domain,IPR005818:Histone H1/H5,IPR009057:Homeodomain-like,IPR011991:Winged helix-turn-helix DNA-binding domain,IPR017930:Myb domain,		SM00526:H15,SM00717:SANT,	Chromosome,Coiled coil,Complete proteome,DNA-binding,Nucleus,Reference proteome,
4332631	squidulin(LOC4332631)	Signal transduction mechanisms / Cytoskeleton / Cell division and chromosome partitioning / General function prediction only,		GO:0005829~cytosol,	GO:0005509~calcium ion binding,	IPR002048:EF-hand domain,IPR011992:EF-hand-like domain,IPR018247:EF-Hand 1, calcium-binding site,		SM00054:EFh,	Complete proteome,Reference proteome,
4334077	stem-specific protein TSJT1(LOC4334077)		GO:0006541~glutamine metabolic process,	GO:0005829~cytosol,		IPR024286:Domain of unknown function DUF3700,		SM01172:SM01172,	Complete proteome,Reference proteome,
4331422	subtilisin-like protease SBT1.2(LOC4331422)			GO:0005618~cell wall,	GO:0004252~serine-type endopeptidase activity,	IPR000209:Peptidase S8/S53 domain,IPR003137:Protease-associated domain, PA,IPR010259:Proteinase inhibitor I9,IPR015500:Peptidase S8, subtilisin-related,IPR023827:Peptidase S8, subtilisin, Asp-active site,			Complete proteome,Hydrolase,Protease,Reference proteome,Signal,
4331703	sulfate transporter 3.1(LOC4331703)			GO:0005887~integral component of plasma membrane,GO:0009507~chloroplast,GO:0016020~membrane,	GO:0008271~secondary active sulfate transmembrane transporter activity,GO:0015116~sulfate transmembrane transporter activity,	IPR001902:Sulphate anion transporter,IPR002645:STAS domain,IPR011547:Sulphate transporter,IPR018045:Sulphate anion transporter, conserved site,			Membrane,Transmembrane,Transmembrane helix,Transport,
4332401	suppressor of disruption of TFIIS(LOC4332401)		GO:0008152~metabolic process,		GO:0016787~hydrolase activity,	IPR006439:HAD-superfamily hydrolase, subfamily IA, variant 1,IPR010237:Pyrimidine 5-nucleotidase,IPR023214:HAD-like domain,			Complete proteome,Hydrolase,Reference proteome,
4332403	telomere repeat-binding protein 5(LOC4332403)				GO:0003677~DNA binding,	IPR000626:Ubiquitin,IPR001005:SANT/Myb domain,IPR009057:Homeodomain-like,IPR017930:Myb domain,		SM00717:SANT,	Complete proteome,Reference proteome,
4337425	tetraspanin-19(LOC4337425)			GO:0016020~membrane,GO:0016021~integral component of membrane,		IPR018499:Tetraspanin/Peripherin,			Complete proteome,Membrane,Reference proteome,Transmembrane,Transmembrane helix,
4347111	tetraspanin-8(LOC4347111)			GO:0016020~membrane,GO:0016021~integral component of membrane,		IPR000301:Tetraspanin,IPR018499:Tetraspanin/Peripherin,IPR018503:Tetraspanin, conserved site,			Complete proteome,Membrane,Reference proteome,Transmembrane,Transmembrane helix,
4331555	tetratricopeptide repeat protein 7A(LOC4331555)					IPR011990:Tetratricopeptide-like helical,IPR013026:Tetratricopeptide repeat-containing domain,IPR019734:Tetratricopeptide repeat,		SM00028:TPR,
4334060	transcription factor BHLH148(LOC4334060)		GO:0006351~transcription, DNA-templated,GO:0006355~regulation of transcription, DNA-templated,GO:0009414~response to water deprivation,	GO:0005634~nucleus,	GO:0003677~DNA binding,	IPR011598:Myc-type, basic helix-loop-helix (bHLH) domain,		SM00353:HLH,	Complete proteome,DNA-binding,Nucleus,Reference proteome,Stress response,Transcription,Transcription regulation,
4330593	transcription factor BIM2(LOC4330593)					IPR011598:Myc-type, basic helix-loop-helix (bHLH) domain,		SM00353:HLH,
4344864	transcription factor GTE7(LOC4344864)					IPR001487:Bromodomain,IPR027353:NET domain,		SM00297:BROMO,	Complete proteome,Reference proteome,
4326726	transcription factor MYB108(LOC4326726)				GO:0003677~DNA binding,	IPR001005:SANT/Myb domain,IPR009057:Homeodomain-like,IPR017930:Myb domain,		SM00717:SANT,	Complete proteome,Reference proteome,
4328452	transcription factor MafA(LOC4328452)					IPR008889:VQ,			Complete proteome,Reference proteome,
4324059	transcription factor TGA6(LOC4324059)		GO:0006351~transcription, DNA-templated,	GO:0009536~plastid,	GO:0043565~sequence-specific DNA binding,	IPR025422:DOG1 domain,
4339599	trihelix transcription factor ASIL2(LOC4339599)				GO:0003677~DNA binding,				Complete proteome,Reference proteome,
4325585	type IV inositol polyphosphate 5-phosphatase 3(LOC4325585)		GO:0046856~phosphatidylinositol dephosphorylation,	GO:0009536~plastid,	GO:0016787~hydrolase activity,	IPR000300:Inositol polyphosphate-related phosphatase,IPR005135:Endonuclease/exonuclease/phosphatase,		SM00128:IPPc,	Complete proteome,Hydrolase,Reference proteome,
4336874	ubiquinol oxidase 2, mitochondrial(LOC4336874)			GO:0016021~integral component of membrane,GO:0070469~respiratory chain,	GO:0009916~alternative oxidase activity,GO:0046872~metal ion binding,	IPR002680:Alternative oxidase,			Complete proteome,Electron transport,Iron,Membrane,Metal-binding,Oxidoreductase,Reference proteome,Respiratory chain,Transmembrane,Transport,
107278632	uncharacterized LOC107278632(LOC107278632)								Complete proteome,Reference proteome,Signal,
107279230	uncharacterized LOC107279230(Os10g0560500)			GO:0016021~integral component of membrane,					Complete proteome,Membrane,Reference proteome,Transmembrane,Transmembrane helix,
4323985	uncharacterized LOC4323985(LOC4323985)					IPR008507:Protein of unknown function DUF789,			Complete proteome,Reference proteome,
4324301	uncharacterized LOC4324301(LOC4324301)					IPR010369:Protein of unknown function DUF966,			Complete proteome,Reference proteome,
4324680	uncharacterized LOC4324680(LOC4324680)					IPR019385:Phosphorylated adapter RNA export protein, RNA-binding domain,	osa03013:RNA transport,		Complete proteome,Reference proteome,
4324752	uncharacterized LOC4324752(LOC4324752)				GO:0003824~catalytic activity,GO:2001070~starch binding,	IPR002044:Carbohydrate binding module family 20,IPR013783:Immunoglobulin-like fold,IPR013784:Carbohydrate-binding-like fold,IPR015902:Glycoside hydrolase, family 13,		SM01065:SM01065,	Complete proteome,Reference proteome,
4325682	uncharacterized LOC4325682(LOC4325682)					IPR008507:Protein of unknown function DUF789,			Complete proteome,Reference proteome,
4327906	uncharacterized LOC4327906(LOC4327906)								Complete proteome,Reference proteome,
4329194	uncharacterized LOC4329194(LOC4329194)			GO:0016021~integral component of membrane,	GO:0008375~acetylglucosaminyltransferase activity,	IPR003406:Glycosyl transferase, family 14,			Complete proteome,Membrane,Reference proteome,Transmembrane,Transmembrane helix,
4329550	uncharacterized LOC4329550(Os02g0532401)				GO:0016787~hydrolase activity,	IPR000073:Alpha/beta hydrolase fold-1,			Complete proteome,Hydrolase,Reference proteome,
4329709	uncharacterized LOC4329709(LOC4329709)			GO:0009536~plastid,GO:0016021~integral component of membrane,		IPR021924:Protein of unknown function DUF3537,			Complete proteome,Membrane,Reference proteome,Transmembrane,Transmembrane helix,
4329711	uncharacterized LOC4329711(LOC4329711)								Complete proteome,Reference proteome,
4329803	uncharacterized LOC4329803(LOC4329803)		GO:0030001~metal ion transport,GO:0046916~cellular transition metal ion homeostasis,	GO:0005737~cytoplasm,	GO:0046914~transition metal ion binding,	IPR006121:Heavy metal-associated domain, HMA,			Complete proteome,Reference proteome,
4330048	uncharacterized LOC4330048(LOC4330048)					IPR007608:Senescence regulator,			Complete proteome,Reference proteome,
4330206	uncharacterized LOC4330206(LOC4330206)			GO:0016021~integral component of membrane,		IPR016606:Uncharacterised conserved protein UCP012943,			Complete proteome,Membrane,Reference proteome,Transmembrane,Transmembrane helix,
4330210	uncharacterized LOC4330210(LOC4330210)					IPR005516:Remorin, C-terminal,			Coiled coil,
4330275	uncharacterized LOC4330275(LOC4330275)					IPR001810:F-box domain, cyclin-like,IPR005174:Protein of unknown function DUF295,			Complete proteome,Reference proteome,
4330647	uncharacterized LOC4330647(LOC4330647)		GO:0006886~intracellular protein transport,GO:0006888~ER to Golgi vesicle-mediated transport,GO:0070973~protein localization to endoplasmic reticulum exit site,	GO:0005789~endoplasmic reticulum membrane,GO:0005887~integral component of plasma membrane,		IPR008417:B-cell receptor-associated 31-like,			Coiled coil,Complete proteome,Membrane,Reference proteome,Transmembrane,Transmembrane helix,
4330788	uncharacterized LOC4330788(LOC4330788)								Complete proteome,Reference proteome,
4331891	uncharacterized LOC4331891(LOC4331891)					IPR008004:Uncharacterised protein family UPF0503,			Complete proteome,Reference proteome,
4333788	uncharacterized LOC4333788(LOC4333788)					IPR009769:Domain of unknown function DUF1336,			Complete proteome,Reference proteome,
4333874	uncharacterized LOC4333874(LOC4333874)		GO:0015031~protein transport,	GO:0005739~mitochondrion,		IPR005061:Domain of unknown function DUF292, eukaryotic,			Complete proteome,Reference proteome,
4334216	uncharacterized LOC4334216(LOC4334216)		GO:0006351~transcription, DNA-templated,GO:0006355~regulation of transcription, DNA-templated,	GO:0005634~nucleus,	GO:0003677~DNA binding,	IPR001005:SANT/Myb domain,IPR006447:Myb domain, plants,IPR009057:Homeodomain-like,IPR017930:Myb domain,			Complete proteome,DNA-binding,Nucleus,Reference proteome,Transcription,Transcription regulation,
4334442	uncharacterized LOC4334442(LOC4334442)								Complete proteome,Reference proteome,Signal,
4334714	uncharacterized LOC4334714(LOC4334714)		GO:0010239~chloroplast mRNA processing,GO:0031426~polycistronic mRNA processing,	GO:0005739~mitochondrion,GO:0042644~chloroplast nucleoid,		IPR005031:Streptomyces cyclase/dehydrase,IPR023393:START-like domain,			Complete proteome,Reference proteome,
4335022	uncharacterized LOC4335022(LOC4335022)			GO:0016020~membrane,GO:0016021~integral component of membrane,		IPR007658:Protein of unknown function DUF594,IPR025315:Domain of unknown function DUF4220,			Membrane,Transmembrane,Transmembrane helix,
4336197	uncharacterized LOC4336197(LOC4336197)			GO:0009536~plastid,					Complete proteome,Reference proteome,
4336460	uncharacterized LOC4336460(LOC4336460)					IPR004328:BRO1 domain,		SM01041:SM01041,	Complete proteome,Reference proteome,
4338819	uncharacterized LOC4338819(LOC4338819)			GO:0016021~integral component of membrane,					Complete proteome,Membrane,Reference proteome,Transmembrane,Transmembrane helix,
4339005	uncharacterized LOC4339005(LOC4339005)	Transcription / RNA processing and modification / Cell division and chromosome partitioning,
4339294	uncharacterized LOC4339294(LOC4339294)					IPR025638:Protein of unknown function DUF4336,			Complete proteome,Reference proteome,
4340413	uncharacterized LOC4340413(LOC4340413)			GO:0016021~integral component of membrane,					Membrane,Signal,Transmembrane,Transmembrane helix,
4342513	uncharacterized LOC4342513(LOC4342513)			GO:0009536~plastid,		IPR001478:PDZ domain,IPR011990:Tetratricopeptide-like helical,IPR013026:Tetratricopeptide repeat-containing domain,IPR019734:Tetratricopeptide repeat,			Complete proteome,Reference proteome,
4342842	uncharacterized LOC4342842(LOC4342842)								Coiled coil,Complete proteome,Reference proteome,Signal,
4343888	uncharacterized LOC4343888(LOC4343888)					IPR012876:Protein of unknown function DUF1677, plant,
4343998	uncharacterized LOC4343998(LOC4343998)								Complete proteome,Reference proteome,Signal,
4344259	uncharacterized LOC4344259(LOC4344259)			GO:0016021~integral component of membrane,		IPR007667:Hypoxia induced protein, domain,			Complete proteome,Membrane,Reference proteome,Transmembrane,Transmembrane helix,
4345179	uncharacterized LOC4345179(LOC4345179)				GO:0003676~nucleic acid binding,	IPR000467:G-patch domain,IPR001374:Single-stranded nucleic acid binding R3H,		SM00443:G_patch,
4345561	uncharacterized LOC4345561(LOC4345561)					IPR010683:Protein of unknown function DUF1262,			Complete proteome,Reference proteome,
4345961	uncharacterized LOC4345961(LOC4345961)				GO:0005509~calcium ion binding,	IPR002048:EF-hand domain,IPR011992:EF-hand-like domain,IPR018247:EF-Hand 1, calcium-binding site,		SM00054:EFh,	Complete proteome,Reference proteome,
4346684	uncharacterized LOC4346684(LOC4346684)			GO:0016021~integral component of membrane,					Complete proteome,Membrane,Reference proteome,Transmembrane,Transmembrane helix,
4346787	uncharacterized LOC4346787(LOC4346787)		GO:0031146~SCF-dependent proteasomal ubiquitin-dependent protein catabolic process,	GO:0019005~SCF ubiquitin ligase complex,	GO:0004842~ubiquitin-protein transferase activity,	IPR001810:F-box domain, cyclin-like,		SM00256:FBOX,	Complete proteome,Reference proteome,
4348008	uncharacterized LOC4348008(LOC4348008)								Coiled coil,Complete proteome,Reference proteome,
4350281	uncharacterized LOC4350281(LOC4350281)					IPR012881:Protein of unknown function DUF1685,			Complete proteome,Reference proteome,
9270180	uncharacterized LOC9270180(LOC9270180)			GO:0016021~integral component of membrane,					Membrane,Transmembrane,Transmembrane helix,
4345539	uncharacterized WD repeat-containing protein C2A9.03(LOC4345539)					IPR001680:WD40 repeat,IPR015943:WD40/YVTN repeat-like-containing domain,IPR017986:WD40-repeat-containing domain,IPR019775:WD40 repeat, conserved site,		SM00320:WD40,	Complete proteome,Reference proteome,
4330129	vesicle-associated protein 1-2(LOC4330129)			GO:0005789~endoplasmic reticulum membrane,GO:0016021~integral component of membrane,		IPR000535:Major sperm protein,IPR008962:PapD-like,IPR016763:Vesicle-associated membrane protein,			Coiled coil,Complete proteome,Membrane,Reference proteome,Transmembrane,Transmembrane helix,
4347423	zinc finger A20 and AN1 domain-containing stress-associated protein 1(LOC4347423)				GO:0003677~DNA binding,GO:0008270~zinc ion binding,	IPR000058:Zinc finger, AN1-type,IPR002653:Zinc finger, A20-type,		SM00154:ZnF_AN1,SM00259:ZnF_A20,	Alternative splicing,Complete proteome,Metal-binding,Reference proteome,Stress response,Zinc,Zinc-finger,	chain:Zinc finger A20 and AN1 domain-containing stress-associated protein 1,sequence conflict,splice variant,zinc finger region:A20-type,zinc finger region:AN1-type,
4334213	zinc finger protein 1(LOC4334213)			GO:0005634~nucleus,	GO:0003700~transcription factor activity, sequence-specific DNA binding,GO:0043565~sequence-specific DNA binding,GO:0044212~transcription regulatory region DNA binding,GO:0046872~metal ion binding,	IPR007087:Zinc finger, C2H2,IPR015880:Zinc finger, C2H2-like,		SM00355:ZnF_C2H2,	Complete proteome,Metal-binding,Reference proteome,Zinc,Zinc-finger,
4334592	zinc finger protein ZAT12(LOC4334592)			GO:0005634~nucleus,GO:0009536~plastid,	GO:0003700~transcription factor activity, sequence-specific DNA binding,GO:0043565~sequence-specific DNA binding,GO:0044212~transcription regulatory region DNA binding,GO:0046872~metal ion binding,	IPR007087:Zinc finger, C2H2,IPR015880:Zinc finger, C2H2-like,		SM00355:ZnF_C2H2,	Complete proteome,Metal-binding,Reference proteome,Zinc,Zinc-finger,
4334593	zinc finger protein ZAT12(LOC4334593)			GO:0005634~nucleus,	GO:0003700~transcription factor activity, sequence-specific DNA binding,GO:0043565~sequence-specific DNA binding,GO:0044212~transcription regulatory region DNA binding,GO:0046872~metal ion binding,	IPR007087:Zinc finger, C2H2,IPR015880:Zinc finger, C2H2-like,		SM00355:ZnF_C2H2,	Complete proteome,Metal-binding,Reference proteome,Zinc,Zinc-finger,

## Sheet: Down DEG
ID	Gene Name	COG_ONTOLOGY	GOTERM_BP_DIRECT	GOTERM_CC_DIRECT	GOTERM_MF_DIRECT	INTERPRO	KEGG_PATHWAY	SMART	UP_KEYWORDS	UP_SEQ_FEATURE
4334035	CBS domain-containing protein CBSX3, mitochondrial(LOC4334035)			GO:0005737~cytoplasm,		IPR000644:Cystathionine beta-synthase, core,		SM00116:CBS,	Complete proteome,Reference proteome,
4341859	CRIB domain-containing protein RIC10(LOC4341859)					IPR000095:PAK-box/P21-Rho-binding,			Complete proteome,Reference proteome,
4351232	GDSL esterase/lipase CPRD49(LOC4351232)				GO:0016787~hydrolase activity,				Complete proteome,Hydrolase,Reference proteome,
4330239	NADP-dependent malic enzyme 3(LOC4330239)		GO:0006108~malate metabolic process,		GO:0004471~malate dehydrogenase (decarboxylating) (NAD+) activity,	IPR001891:Malic oxidoreductase,IPR012301:Malic enzyme, N-terminal,		SM01274:SM01274,	Complete proteome,Reference proteome,
4339882	UMP-CMP kinase 1(LOC4339882)		GO:0006207~'de novo' pyrimidine nucleobase biosynthetic process,GO:0006221~pyrimidine nucleotide biosynthetic process,	GO:0005634~nucleus,GO:0005737~cytoplasm,	GO:0004127~cytidylate kinase activity,GO:0005524~ATP binding,GO:0009041~uridylate kinase activity,	IPR000850:Adenylate kinase,IPR006266:UMP-CMP kinase,IPR027417:P-loop containing nucleoside triphosphate hydrolase,	osa00240:Pyrimidine metabolism,osa01100:Metabolic pathways,		ATP-binding,Complete proteome,Cytoplasm,Kinase,Nucleotide-binding,Nucleus,Pyrimidine biosynthesis,Reference proteome,Transferase,
4350617	alpha-mannosidase(LOC4350617)		GO:0006013~mannose metabolic process,GO:0006517~protein deglycosylation,		GO:0004559~alpha-mannosidase activity,GO:0008270~zinc ion binding,GO:0030246~carbohydrate binding,	IPR000602:Glycoside hydrolase family 38, N-terminal domain,IPR011013:Galactose mutarotase-like domain,IPR011330:Glycoside hydrolase/deacetylase, beta/alpha-barrel,IPR011682:Glycosyl hydrolase family 38, C-terminal,IPR013780:Glycosyl hydrolase, family 13, all-beta,IPR015341:Glycoside hydrolase, family 38, central domain,IPR027291:Glycoside hydrolase 38/57, N-terminal domain,	osa00511:Other glycan degradation,	SM00872:SM00872,	Complete proteome,Glycosidase,Hydrolase,Metal-binding,Reference proteome,Signal,Zinc,
4336146	beta-glucosidase 13(LOC4336146)						osa00460:Cyanoamino acid metabolism,osa00500:Starch and sucrose metabolism,osa00940:Phenylpropanoid biosynthesis,osa01100:Metabolic pathways,osa01110:Biosynthesis of secondary metabolites,			active site:Nucleophile,active site:Proton donor,binding site:Substrate,chain:Beta-glucosidase 13,disulfide bond,glycosylation site:N-linked (GlcNAc...),region of interest:Substrate binding,signal peptide,
9270758	beta-glucosidase 20(LOC9270758)		GO:0005975~carbohydrate metabolic process,GO:1901657~glycosyl compound metabolic process,		GO:0008422~beta-glucosidase activity,GO:0102483~scopolin beta-glucosidase activity,	IPR001360:Glycoside hydrolase, family 1,IPR013781:Glycoside hydrolase, catalytic domain,IPR017853:Glycoside hydrolase, superfamily,			Alternative splicing,Complete proteome,Disulfide bond,Glycoprotein,Glycosidase,Hydrolase,Reference proteome,Signal,
4344146	beta-glucosidase 26(LOC4344146)		GO:0005975~carbohydrate metabolic process,GO:1901657~glycosyl compound metabolic process,		GO:0004338~glucan exo-1,3-beta-glucosidase activity,GO:0004565~beta-galactosidase activity,GO:0004567~beta-mannosidase activity,GO:0008422~beta-glucosidase activity,GO:0033907~beta-D-fucosidase activity,GO:0047701~beta-L-arabinosidase activity,GO:0080079~cellobiose glucosidase activity,GO:0102483~scopolin beta-glucosidase activity,	IPR001360:Glycoside hydrolase, family 1,IPR013781:Glycoside hydrolase, catalytic domain,IPR017853:Glycoside hydrolase, superfamily,			Complete proteome,Disulfide bond,Glycoprotein,Glycosidase,Hydrolase,Reference proteome,Signal,	active site:Nucleophile,active site:Proton donor,binding site:Substrate,chain:Beta-glucosidase 26,disulfide bond,glycosylation site:N-linked (GlcNAc...),region of interest:Substrate binding,signal peptide,
4347093	cellulose synthase A catalytic subunit 9 [UDP-forming](LOC4347093)		GO:0009833~plant-type primary cell wall biogenesis,GO:0009834~plant-type secondary cell wall biogenesis,GO:0010400~rhamnogalacturonan I side chain metabolic process,GO:0030244~cellulose biosynthetic process,	GO:0005794~Golgi apparatus,GO:0005886~plasma membrane,GO:0009507~chloroplast,GO:0016021~integral component of membrane,	GO:0008270~zinc ion binding,GO:0016759~cellulose synthase activity,GO:0016760~cellulose synthase (UDP-forming) activity,	IPR001841:Zinc finger, RING-type,IPR005150:Cellulose synthase,IPR013083:Zinc finger, RING/FYVE/PHD-type,			Cell membrane,Cell wall biogenesis/degradation,Cellulose biosynthesis,Coiled coil,Complete proteome,Glycoprotein,Glycosyltransferase,Membrane,Metal-binding,Reference proteome,Transferase,Transmembrane,Transmembrane helix,Zinc,Zinc-finger,	binding site:Substrate,chain:Cellulose synthase A catalytic subunit 9 [UDP-forming],glycosylation site:N-linked (GlcNAc...),metal ion-binding site:Zinc 1,metal ion-binding site:Zinc 2,topological domain:Cytoplasmic,topological domain:Extracellular,transmembrane region,zinc finger region:RING-type; degenerate,
4324267	cyclic dof factor 2(LOC4324267)		GO:0006355~regulation of transcription, DNA-templated,		GO:0003677~DNA binding,	IPR003851:Zinc finger, Dof-type,
107278609	dirigent protein 1-like(LOC107278609)					IPR004265:Plant disease resistance response protein,			Apoplast,Complete proteome,Reference proteome,Secreted,Signal,
4343913	dirigent protein 22(LOC4343913)		GO:0009699~phenylpropanoid biosynthetic process,		GO:0042349~guiding stereospecific synthesis activity,	IPR004265:Plant disease resistance response protein,			Apoplast,Complete proteome,Reference proteome,Secreted,Signal,
4349436	dynamin-related protein 1E(LOC4349436)		GO:0000266~mitochondrial fission,	GO:0005737~cytoplasm,	GO:0003924~GTPase activity,GO:0005525~GTP binding,GO:0008017~microtubule binding,	IPR000375:Dynamin central domain,IPR001401:Dynamin, GTPase domain,IPR003130:Dynamin GTPase effector,IPR019762:Dynamin, GTPase region, conserved site,IPR020850:GTPase effector domain, GED,IPR022812:Dynamin,IPR027417:P-loop containing nucleoside triphosphate hydrolase,		SM00053:DYNc,SM00302:GED,	Complete proteome,GTP-binding,Nucleotide-binding,Reference proteome,
4350272	endo-1,3;1,4-beta-D-glucanase(LOC4350272)				GO:0016787~hydrolase activity,	IPR002925:Dienelactone hydrolase,			Signal,
4342077	endoplasmin homolog(LOC4342077)		GO:0006457~protein folding,GO:0006950~response to stress,GO:0009306~protein secretion,GO:0009414~response to water deprivation,GO:0009651~response to salt stress,GO:0009934~regulation of meristem structural organization,GO:0010075~regulation of meristem growth,	GO:0005634~nucleus,GO:0005739~mitochondrion,GO:0005774~vacuolar membrane,GO:0005783~endoplasmic reticulum,GO:0005886~plasma membrane,GO:0009506~plasmodesma,GO:0009507~chloroplast,GO:0048046~apoplast,	GO:0005524~ATP binding,GO:0051082~unfolded protein binding,	IPR001404:Heat shock protein Hsp90,IPR003594:Histidine kinase-like ATPase, ATP-binding domain,IPR019805:Heat shock protein Hsp90, conserved site,IPR020568:Ribosomal protein S5 domain 2-type fold,IPR020575:Heat shock protein Hsp90, N-terminal,	osa04141:Protein processing in endoplasmic reticulum,osa04626:Plant-pathogen interaction,	SM00387:HATPase_c,	Complete proteome,Reference proteome,Signal,Stress response,
4337047	exonuclease DPD1, chloroplastic/mitochondrial(LOC4337047)				GO:0003676~nucleic acid binding,	IPR012337:Ribonuclease H-like domain,IPR013520:Exonuclease, RNase T/DNA polymerase III,		SM00479:EXOIII,	Complete proteome,Reference proteome,
4326519	glucan endo-1,3-beta-glucosidase GII(LOC4326519)		GO:0005975~carbohydrate metabolic process,	GO:0046658~anchored component of plasma membrane,	GO:0004553~hydrolase activity, hydrolyzing O-glycosyl compounds,GO:0030247~polysaccharide binding,	IPR000490:Glycoside hydrolase, family 17,IPR013781:Glycoside hydrolase, catalytic domain,IPR017853:Glycoside hydrolase, superfamily,			Complete proteome,Glycosidase,Hydrolase,Reference proteome,Signal,
4351932	isoflavone reductase homolog(LOC4351932)			GO:0005739~mitochondrion,		IPR008030:NmrA-like,IPR016040:NAD(P)-binding domain,			Complete proteome,Reference proteome,
4347096	pentatricopeptide repeat-containing protein At4g30825, chloroplastic(LOC4347096)		GO:0000079~regulation of cyclin-dependent protein serine/threonine kinase activity,GO:0006281~DNA repair,GO:0006357~regulation of transcription from RNA polymerase II promoter,GO:0007049~cell cycle,	GO:0005675~holo TFIIH complex,		IPR002885:Pentatricopeptide repeat,IPR004575:Cdk-activating kinase assembly factor MAT1/Tfb3,IPR011990:Tetratricopeptide-like helical,			Complete proteome,Reference proteome,
4337001	probable LRR receptor-like serine/threonine-protein kinase At1g56140(LOC4337001)	Function unknown,		GO:0016021~integral component of membrane,	GO:0004672~protein kinase activity,GO:0005524~ATP binding,	IPR000719:Protein kinase, catalytic domain,IPR008271:Serine/threonine-protein kinase, active site,IPR011009:Protein kinase-like domain,IPR013320:Concanavalin A-like lectin/glucanase, subgroup,IPR017441:Protein kinase, ATP binding site,IPR021720:Malectin,		SM00220:S_TKc,	Complete proteome,Membrane,Reference proteome,Signal,Transmembrane,Transmembrane helix,
4335226	probable aquaporin PIP2-6(LOC4335226)		GO:0009992~cellular water homeostasis,GO:0034220~ion transmembrane transport,	GO:0005773~vacuole,GO:0005887~integral component of plasma membrane,GO:0009506~plasmodesma,	GO:0015250~water channel activity,GO:0015254~glycerol channel activity,	IPR000425:Major intrinsic protein,IPR022357:Major intrinsic protein, conserved site,IPR023271:Aquaporin-like,			Cell membrane,Complete proteome,Membrane,Reference proteome,Repeat,Transmembrane,Transmembrane helix,Transport,	chain:Probable aquaporin PIP2-6,short sequence motif:NPA 1,short sequence motif:NPA 2,transmembrane region,
4336485	probable beta-D-xylosidase 6(LOC4336485)		GO:0031222~arabinan catabolic process,GO:0045493~xylan catabolic process,	GO:0005774~vacuolar membrane,GO:0009505~plant-type cell wall,	GO:0009044~xylan 1,4-beta-xylosidase activity,GO:0046556~alpha-L-arabinofuranosidase activity,	IPR001764:Glycoside hydrolase, family 3, N-terminal,IPR002772:Glycoside hydrolase family 3 C-terminal domain,IPR017853:Glycoside hydrolase, superfamily,IPR026891:Fibronectin type III-like domain,IPR026892:Glycoside hydrolase family 3,		SM01217:SM01217,	Complete proteome,Hydrolase,Reference proteome,Signal,
4351596	probable mediator of RNA polymerase II transcription subunit 26c(LOC4351596)		GO:0006368~transcription elongation from RNA polymerase II promoter,	GO:0070449~elongin complex,	GO:0003677~DNA binding,GO:0003746~translation elongation factor activity,	IPR003617:Transcription elongation factor, TFIIS/CRSP70, N-terminal, sub-type,IPR017923:Transcription factor IIS, N-terminal,		SM00509:TFS2N,	Coiled coil,Complete proteome,Elongation factor,Protein biosynthesis,Reference proteome,
9267947	probable metal-nicotianamine transporter YSL14(LOC9267947)			GO:0005886~plasma membrane,GO:0016021~integral component of membrane,	GO:0022857~transmembrane transporter activity,	IPR004813:Oligopeptide transporter, OPT superfamily,			Complete proteome,Membrane,Reference proteome,Transmembrane,Transmembrane helix,Transport,
4342825	probable polygalacturonase(LOC4342825)		GO:0005975~carbohydrate metabolic process,GO:0071555~cell wall organization,	GO:0005576~extracellular region,	GO:0004650~polygalacturonase activity,	IPR000743:Glycoside hydrolase, family 28,IPR006626:Parallel beta-helix repeat,IPR011050:Pectin lyase fold/virulence factor,IPR012334:Pectin lyase fold,		SM00710:PbH1,	Cell wall biogenesis/degradation,Complete proteome,Glycosidase,Hydrolase,Reference proteome,Secreted,Signal,
4333124	protein LONGIFOLIA 2(LOC4333124)		GO:0051513~regulation of monopolar cell growth,			IPR025486:Domain of unknown function DUF4378,			Complete proteome,Reference proteome,
4348864	protein NRT1/ PTR FAMILY 5.2(LOC4348864)			GO:0016020~membrane,GO:0016021~integral component of membrane,	GO:0005215~transporter activity,	IPR000109:Proton-dependent oligopeptide transporter family,IPR020846:Major facilitator superfamily domain,			Complete proteome,Membrane,Reference proteome,Transmembrane,Transmembrane helix,
4333593	protein PNS1(LOC4333593)			GO:0016020~membrane,GO:0016021~integral component of membrane,		IPR007603:Choline transporter-like,			Complete proteome,Membrane,Reference proteome,Transmembrane,Transmembrane helix,
4349007	protein Rf1, mitochondrial(LOC4349007)			GO:0005739~mitochondrion,
4324284	salt stress root protein RS1(LOC4324284)		GO:0051716~cellular response to stimulus,	GO:0046658~anchored component of plasma membrane,		IPR008469:DREPP plasma membrane polypeptide,			Complete proteome,Reference proteome,	chain:Salt stress root protein RS1,
4342542	serine/threonine-protein kinase Nek3(LOC4342542)		GO:0006468~protein phosphorylation,		GO:0004674~protein serine/threonine kinase activity,GO:0005524~ATP binding,	IPR000719:Protein kinase, catalytic domain,IPR008271:Serine/threonine-protein kinase, active site,IPR011009:Protein kinase-like domain,IPR017441:Protein kinase, ATP binding site,		SM00220:S_TKc,	ATP-binding,Complete proteome,Kinase,Nucleotide-binding,Reference proteome,Serine/threonine-protein kinase,Transferase,	active site:Proton acceptor,binding site:ATP,chain:Serine/threonine-protein kinase Nek3,domain:Protein kinase,nucleotide phosphate-binding region:ATP,
4349411	serine/threonine-protein kinase SAPK3(LOC4349411)		GO:0006468~protein phosphorylation,GO:0009738~abscisic acid-activated signaling pathway,GO:0035556~intracellular signal transduction,	GO:0005634~nucleus,GO:0005737~cytoplasm,	GO:0004674~protein serine/threonine kinase activity,GO:0005524~ATP binding,	IPR000719:Protein kinase, catalytic domain,IPR008271:Serine/threonine-protein kinase, active site,IPR011009:Protein kinase-like domain,IPR017441:Protein kinase, ATP binding site,	osa04075:Plant hormone signal transduction,	SM00220:S_TKc,	Abscisic acid signaling pathway,ATP-binding,Complete proteome,Kinase,Nucleotide-binding,Phosphoprotein,Reference proteome,Serine/threonine-protein kinase,Transferase,	active site:Proton acceptor,binding site:ATP,chain:Serine/threonine-protein kinase SAPK3,domain:Protein kinase,nucleotide phosphate-binding region:ATP,sequence conflict,
4345160	stromal cell-derived factor 2-like protein(LOC4345160)		GO:0006486~protein glycosylation,	GO:0016020~membrane,	GO:0000030~mannosyltransferase activity,	IPR016093:MIR motif,IPR027005:Glycosyltransferase 39 like,		SM00472:MIR,	Complete proteome,Reference proteome,Signal,
107278567	uncharacterized LOC107278567(LOC107278567)								Complete proteome,Reference proteome,
4331029	uncharacterized LOC4331029(LOC4331029)			GO:0016021~integral component of membrane,					Complete proteome,Membrane,Reference proteome,Signal,Transmembrane,Transmembrane helix,
4333487	uncharacterized LOC4333487(LOC4333487)			GO:0005739~mitochondrion,					Complete proteome,Reference proteome,
4336512	uncharacterized LOC4336512(Os04g0535000)								Complete proteome,Reference proteome,
4340322	uncharacterized LOC4340322(LOC4340322)			GO:0016021~integral component of membrane,					Complete proteome,Membrane,Reference proteome,Transmembrane,Transmembrane helix,
4342716	uncharacterized LOC4342716(LOC4342716)					IPR004252:Transposase, Ptta/En/Spm, plant,			Coiled coil,Complete proteome,Reference proteome,
4345572	uncharacterized LOC4345572(LOC4345572)			GO:0016021~integral component of membrane,		IPR011042:Six-bladed beta-propeller, TolB-like,			Complete proteome,Membrane,Reference proteome,Signal,Transmembrane,Transmembrane helix,
4346612	uncharacterized LOC4346612(LOC4346612)			GO:0016021~integral component of membrane,		IPR009606:Protein of unknown function DUF1218,			Complete proteome,Membrane,Reference proteome,Transmembrane,Transmembrane helix,
4349777	uncharacterized LOC4349777(LOC4349777)					IPR011011:Zinc finger, FYVE/PHD-type,IPR013083:Zinc finger, RING/FYVE/PHD-type,
9269114	uncharacterized LOC9269114(LOC9269114)								Complete proteome,Reference proteome,
4350234	uncharacterized protein At1g18480(LOC4350234)				GO:0016787~hydrolase activity,	IPR004843:Metallophosphoesterase domain,			Complete proteome,Reference proteome,
4327740	uncharacterized protein At3g27210(LOC4327740)								Complete proteome,Reference proteome,
4339806	vacuolar cation/proton exchanger 1b(LOC4339806)		GO:0006874~cellular calcium ion homeostasis,GO:0070588~calcium ion transmembrane transport,	GO:0009705~plant-type vacuole membrane,GO:0016020~membrane,GO:0016021~integral component of membrane,	GO:0015369~calcium:proton antiporter activity,	IPR004713:Calcium/proton exchanger,IPR004798:Calcium/proton exchanger CAX,IPR004837:Sodium/calcium exchanger membrane region,			Antiport,Calcium,Calcium transport,Complete proteome,Ion transport,Membrane,Reference proteome,Transmembrane,Transmembrane helix,Transport,Vacuole,	chain:Vacuolar cation/proton exchanger 1b,region of interest:Cation selection,topological domain:Cytoplasmic,topological domain:Extracellular,transmembrane region,
